# Supplementary material for: (3-{[N-(5-Chloro-2-hy­droxy­phen­yl)oxamo­yl]amino}­prop­yl)dimethyl­aza­nium perchlorate
Source: Acta Crystallogr Sect E Struct Rep Online. 2011 Dec 3;68(Pt 1):o8. doi: 10.1107/S1600536811050653 (PMC3254288; doi:10.1107/S1600536811050653)
Supplement: Supplementary file 1 [file e-68-000o8-sup1.cif]

##############################################################################
#                                                                            #
# This CIF contains the data in a paper accepted for publication in          #
# Acta Crystallographica Section E. It conforms to the requirements of       #
# Notes for Authors for Acta Crystallographica Section E, and has been       #
# peer reviewed under the auspices of the IUCr Commission on Journals.       #
#                                                                            #
# Full details of the Crystallographic Information File format               #
# are given in the paper "The Crystallographic Information File (CIF):       #
# a New Standard Archive File for Crystallography" by S. R. Hall, F. H.      #
# Allen and I. D. Brown [Acta Cryst. (1991), A47, 655-685].                  #
#                                                                            #
# The current version of the core CIF dictionary is obtainable from          #
# ftp://ftp.iucr.org/pub/cif_core.dic.                                       #
#                                                                            #
# Software is freely available for graphical display of the structure(s)     #
# in this CIF. For information consult the CIF software page                 #
# http://www.iucr.org/resources/cif/software.                                #
#                                                                            #
# This file may be used for bona fide research purposes within the           #
# scientific community so long as proper attribution is given to the journal # 
# article from which it was obtained.                                        #
#                                                                            #
##############################################################################
data_I
_audit_creation_method     SHELXL-97
_chemical_name_systematic
;
(3-{[<i>N</i>-(5-Chloro-2-hydroxyphenyl)oxamoyl]amino}propyl)dimethylazanium
perchlorate
;
_chemical_name_common     ?
_chemical_formula_moiety     'C13 H19 Cl N3 O3 +, Cl O4 -'
_chemical_formula_sum     'C13 H19 Cl2 N3 O7'
_chemical_formula_iupac     'C13 H19 Cl N3 O3 +, Cl O4 -'
_chemical_formula_weight     400.21
_chemical_melting_point     ?
_symmetry_cell_setting     monoclinic
_symmetry_space_group_name_H-M     'P 21/c'
_symmetry_space_group_name_hall     '-P 2ybc'
loop_
    _symmetry_equiv_pos_as_xyz
    'x, y, z'
    '-x, y+1/2, -z+1/2'
    '-x, -y, -z'
    'x, -y-1/2, z-1/2'
_cell_length_a     6.7423(5)
_cell_length_b     12.8169(10)
_cell_length_c     21.6454(17)
_cell_angle_alpha     90.00
_cell_angle_beta     98.2750(10)
_cell_angle_gamma     90.00
_cell_volume     1851.0(2)
_cell_formula_units_Z     4
_cell_measurement_reflns_used     2302
_cell_measurement_theta_min     2.478
_cell_measurement_theta_max     23.629
_cell_measurement_temperature     296(2)
_exptl_crystal_description     block
_exptl_crystal_colour     colourless
_exptl_crystal_size_max     0.52
_exptl_crystal_size_mid     0.28
_exptl_crystal_size_min     0.13
_exptl_crystal_density_diffrn     1.436
_exptl_crystal_density_meas     ?
_exptl_crystal_density_method     'not measured'
_exptl_crystal_F_000     832
_exptl_absorpt_coefficient_mu     0.390
_exptl_absorpt_correction_type     multi-scan
_exptl_absorpt_process_details     '(SADABS; Bruker, 2002)'
_exptl_absorpt_correction_T_min     0.8230
_exptl_absorpt_correction_T_max     0.9511
_exptl_special_details     ?
_diffrn_ambient_temperature     296(2)
_diffrn_radiation_type     MoK\a
_diffrn_radiation_wavelength     0.71073
_diffrn_radiation_source     'fine-focus sealed tube'
_diffrn_radiation_monochromator     graphite
_diffrn_measurement_device_type     'Bruker APEX area-detector'
_diffrn_measurement_method     '\f and \w scans'
_diffrn_detector_area_resol_mean     ?
_diffrn_reflns_number     10727
_diffrn_reflns_av_R_equivalents     0.0278
_diffrn_reflns_av_sigmaI/netI     0.0350
_diffrn_reflns_theta_min     1.90
_diffrn_reflns_theta_max     27.58
_diffrn_reflns_theta_full     27.58
_diffrn_measured_fraction_theta_max     0.981
_diffrn_measured_fraction_theta_full     0.981
_diffrn_reflns_limit_h_min     -8
_diffrn_reflns_limit_h_max     7
_diffrn_reflns_limit_k_min     -16
_diffrn_reflns_limit_k_max     16
_diffrn_reflns_limit_l_min     -28
_diffrn_reflns_limit_l_max     27
_diffrn_standards_number     0
_diffrn_standards_interval_count     ?
_diffrn_standards_interval_time     0
_diffrn_standards_decay_%     0
_refine_special_details
;
Refinement of <i>F</i>^2^ against ALL reflections. The weighted <i>R</i>-factor
<i>wR</i> and goodness of fit <i>S</i> are based on <i>F</i>^2^, conventional
<i>R</i>-factors <i>R</i> are based on <i>F</i>, with <i>F</i> set to zero for
negative <i>F</i>^2^. The threshold expression of <i>F</i>^2^ >
\s(<i>F</i>^2^) is used only for calculating <i>R</i>-factors(gt) <i>etc</i>.
and is not relevant to the choice of reflections for refinement.
<i>R</i>-factors based on <i>F</i>^2^ are statistically about twice as large
as those based on <i>F</i>, and <i>R</i>- factors based on ALL data will be
even larger.
;
_reflns_number_total     4204
_reflns_number_gt     2526
_reflns_threshold_expression     I>2sigma(I)
_refine_ls_structure_factor_coef     Fsqd
_refine_ls_matrix_type     full
_refine_ls_R_factor_all     0.0895
_refine_ls_R_factor_gt     0.0537
_refine_ls_wR_factor_gt     0.1539
_refine_ls_wR_factor_ref     0.1793
_refine_ls_goodness_of_fit_ref     1.030
_refine_ls_restrained_S_all     1.039
_refine_ls_number_reflns     4204
_refine_ls_number_parameters     297
_refine_ls_number_restraints     16
_refine_ls_hydrogen_treatment     mixed
_refine_ls_weighting_scheme     calc
_refine_ls_weighting_details
         'calc w=1/[\s^2^(Fo^2^)+(0.0933P)^2^+0.3342P] where P=(Fo^2^+2Fc^2^)/3'
_atom_sites_solution_hydrogens     geom
_atom_sites_solution_primary     direct
_atom_sites_solution_secondary     difmap
_refine_ls_shift/su_max     0.000
_refine_ls_shift/su_mean     0.000
_refine_diff_density_max     0.558
_refine_diff_density_min     -0.262
_refine_ls_extinction_method     none
_refine_ls_extinction_coef     ?
loop_
    _atom_type_symbol
    _atom_type_description
    _atom_type_scat_dispersion_real
    _atom_type_scat_dispersion_imag
    _atom_type_scat_source
    'C' 'C' 0.0033 0.0016
                         'International Tables Vol C Tables 4.2.6.8 and 6.1.1.4'
    'H' 'H' 0.0000 0.0000
                         'International Tables Vol C Tables 4.2.6.8 and 6.1.1.4'
    'N' 'N' 0.0061 0.0033
                         'International Tables Vol C Tables 4.2.6.8 and 6.1.1.4'
    'O' 'O' 0.0106 0.0060
                         'International Tables Vol C Tables 4.2.6.8 and 6.1.1.4'
    'Cl' 'Cl' 0.1484 0.1585
                         'International Tables Vol C Tables 4.2.6.8 and 6.1.1.4'
_computing_data_collection     'SMART (Bruker, 2002)'
_computing_cell_refinement     'SAINT (Bruker, 2002)'
_computing_data_reduction     'SAINT (Bruker, 2002)'
_computing_structure_solution     'SHELXS97 (Sheldrick, 2008)'
_computing_structure_refinement     'SHELXL97 (Sheldrick, 2008)'
_computing_molecular_graphics     'XP in SHELXTL (Sheldrick, 2008)'
_computing_publication_material     'WinGX (Farrugia, 1999)'
loop_
    _atom_site_type_symbol
    _atom_site_label
    _atom_site_fract_x
    _atom_site_fract_y
    _atom_site_fract_z
    _atom_site_U_iso_or_equiv
    _atom_site_adp_type
    _atom_site_calc_flag
    _atom_site_refinement_flags
    _atom_site_occupancy
    _atom_site_symmetry_multiplicity
    _atom_site_disorder_assembly
    _atom_site_disorder_group
    Cl Cl1 1.0226(3) 0.10172(8) 0.45657(6) 0.1407(6) Uani d . 1 1 . .
    O O1 1.2592(3) 0.49690(16) 0.35643(11) 0.0730(6) Uani d . 1 1 . .
    O O2 0.7001(3) 0.45689(16) 0.47116(10) 0.0706(6) Uani d . 1 1 . .
    O O3 0.8146(3) 0.69101(15) 0.40187(9) 0.0674(5) Uani d . 1 1 . .
    N N1 0.9394(3) 0.49367(17) 0.41071(10) 0.0555(5) Uani d D 1 1 . .
    C C1 1.2142(4) 0.4024(2) 0.37909(12) 0.0548(6) Uani d . 1 1 . .
    C C2 1.0414(4) 0.39935(19) 0.40791(11) 0.0521(6) Uani d . 1 1 . .
    C C3 0.9810(5) 0.3065(2) 0.43123(13) 0.0663(8) Uani d . 1 1 . .
    H H3 0.8656 0.3031 0.4501 0.080 Uiso calc R 1 1 . .
    C C4 1.0967(6) 0.2179(2) 0.42594(15) 0.0814(10) Uani d . 1 1 . .
    C C5 1.2658(6) 0.2206(2) 0.39791(14) 0.0791(9) Uani d . 1 1 . .
    H H5 1.3401 0.1603 0.3947 0.095 Uiso calc R 1 1 . .
    C C6 1.3251(5) 0.3137(2) 0.37437(13) 0.0665(8) Uani d . 1 1 . .
    H H6 1.4401 0.3164 0.3553 0.080 Uiso calc R 1 1 . .
    C C7 0.7847(3) 0.5170(2) 0.43988(11) 0.0488(6) Uani d . 1 1 . .
    C C8 0.7207(4) 0.6308(2) 0.43042(11) 0.0499(6) Uani d . 1 1 A .
    N N2 0.5596(3) 0.65522(19) 0.45564(10) 0.0549(5) Uani d D 1 1 . .
    C C9A 0.4556(10) 0.7539(4) 0.4449(3) 0.0573(15) Uani d PD 0.772(6) 1 A 1
    H H9A 0.5504 0.8093 0.4403 0.069 Uiso calc PR 0.772(6) 1 A 1
    H H9B 0.3859 0.7706 0.4798 0.069 Uiso calc PR 0.772(6) 1 A 1
    C C10A 0.3053(5) 0.7430(3) 0.3848(2) 0.0621(11) Uani d PD 0.772(6) 1 A 1
    H H10A 0.3783 0.7337 0.3498 0.075 Uiso calc PR 0.772(6) 1 A 1
    H H10B 0.2245 0.6811 0.3879 0.075 Uiso calc PR 0.772(6) 1 A 1
    C C11A 0.1694(6) 0.8358(3) 0.37263(17) 0.0574(11) Uani d PD 0.772(6) 1 A 1
    H H11A 0.1131 0.8526 0.4102 0.069 Uiso calc PR 0.772(6) 1 A 1
    H H11B 0.2467 0.8954 0.3622 0.069 Uiso calc PR 0.772(6) 1 A 1
    N N3A 0.0037(8) 0.8157(4) 0.3207(2) 0.0601(14) Uani d PD 0.772(6) 1 A 1
    H H3A -0.0604 0.7570 0.3308 0.072 Uiso calc PR 0.772(6) 1 A 1
    C C12A 0.0819(11) 0.7936(7) 0.2601(3) 0.0734(19) Uani d PD 0.772(6) 1 A 1
    H H12A 0.1502 0.8541 0.2477 0.110 Uiso calc PR 0.772(6) 1 A 1
    H H12B -0.0281 0.7768 0.2284 0.110 Uiso calc PR 0.772(6) 1 A 1
    H H12C 0.1733 0.7358 0.2658 0.110 Uiso calc PR 0.772(6) 1 A 1
    C C13A -0.1473(9) 0.9010(5) 0.3133(3) 0.0913(19) Uani d PD 0.772(6) 1 A 1
    H H13A -0.2004 0.9103 0.3517 0.137 Uiso calc PR 0.772(6) 1 A 1
    H H13B -0.2540 0.8832 0.2807 0.137 Uiso calc PR 0.772(6) 1 A 1
    H H13C -0.0850 0.9646 0.3026 0.137 Uiso calc PR 0.772(6) 1 A 1
    C C9B 0.482(3) 0.7601(11) 0.4581(12) 0.098(11) Uani d PD 0.228(6) 1 A 2
    H H9C 0.5740 0.8071 0.4416 0.118 Uiso calc PR 0.228(6) 1 A 2
    H H9D 0.4825 0.7783 0.5016 0.118 Uiso calc PR 0.228(6) 1 A 2
    C C10B 0.2703(17) 0.7816(12) 0.4234(5) 0.071(4) Uani d PD 0.228(6) 1 A 2
    H H10C 0.1797 0.7278 0.4340 0.085 Uiso calc PR 0.228(6) 1 A 2
    H H10D 0.2233 0.8481 0.4371 0.085 Uiso calc PR 0.228(6) 1 A 2
    C C11B 0.2654(18) 0.7841(11) 0.3535(5) 0.064(4) Uani d PD 0.228(6) 1 A 2
    H H11C 0.3377 0.8453 0.3427 0.077 Uiso calc PR 0.228(6) 1 A 2
    H H11D 0.3351 0.7231 0.3411 0.077 Uiso calc PR 0.228(6) 1 A 2
    N N3B 0.061(2) 0.7862(15) 0.3176(6) 0.059(5) Uani d PD 0.228(6) 1 A 2
    H H3B -0.0068 0.7323 0.3324 0.071 Uiso calc PR 0.228(6) 1 A 2
    C C12B 0.067(4) 0.763(2) 0.2495(8) 0.109(13) Uani d PD 0.228(6) 1 A 2
    H H12D 0.1776 0.7996 0.2359 0.164 Uiso calc PR 0.228(6) 1 A 2
    H H12E -0.0557 0.7849 0.2251 0.164 Uiso calc PR 0.228(6) 1 A 2
    H H12F 0.0847 0.6892 0.2441 0.164 Uiso calc PR 0.228(6) 1 A 2
    C C13B -0.059(3) 0.8810(14) 0.3249(9) 0.078(6) Uani d PD 0.228(6) 1 A 2
    H H13D -0.0671 0.8921 0.3683 0.118 Uiso calc PR 0.228(6) 1 A 2
    H H13E -0.1916 0.8723 0.3024 0.118 Uiso calc PR 0.228(6) 1 A 2
    H H13F 0.0036 0.9402 0.3085 0.118 Uiso calc PR 0.228(6) 1 A 2
    Cl Cl2 1.62273(11) 0.56840(6) 0.24890(4) 0.0702(3) Uani d . 1 1 . .
    O O4 1.5678(6) 0.5285(3) 0.18955(14) 0.1317(11) Uani d . 1 1 . .
    O O5 1.5772(4) 0.4944(2) 0.29410(13) 0.1029(9) Uani d . 1 1 . .
    O O6 1.8348(4) 0.5793(3) 0.25838(18) 0.1327(12) Uani d . 1 1 . .
    O O7 1.5414(6) 0.6642(3) 0.25755(16) 0.1554(15) Uani d . 1 1 . .
    H H1 1.365(5) 0.491(3) 0.3362(15) 0.081(10) Uiso d . 1 1 . .
    H H1A 0.955(5) 0.544(2) 0.3857(14) 0.107(13) Uiso d D 1 1 . .
    H H2A 0.501(4) 0.601(2) 0.4705(13) 0.059(8) Uiso d . 1 1 . .
loop_
    _atom_site_aniso_label
    _atom_site_aniso_U_11
    _atom_site_aniso_U_22
    _atom_site_aniso_U_33
    _atom_site_aniso_U_12
    _atom_site_aniso_U_13
    _atom_site_aniso_U_23
    Cl1 0.2476(16) 0.0511(5) 0.1406(10) 0.0012(7) 0.0861(10) 0.0201(5)
    O1 0.0726(13) 0.0608(12) 0.0946(15) -0.0003(10) 0.0425(12) 0.0074(10)
    O2 0.0703(12) 0.0647(12) 0.0842(14) 0.0021(9) 0.0365(11) 0.0226(10)
    O3 0.0708(12) 0.0570(11) 0.0813(13) 0.0003(9) 0.0340(10) 0.0185(9)
    N1 0.0588(13) 0.0515(13) 0.0598(13) -0.0011(10) 0.0205(11) 0.0115(10)
    C1 0.0622(15) 0.0564(15) 0.0465(13) -0.0016(12) 0.0105(12) 0.0009(11)
    C2 0.0611(15) 0.0497(14) 0.0460(13) 0.0003(11) 0.0094(12) 0.0019(11)
    C3 0.089(2) 0.0538(16) 0.0597(16) -0.0027(14) 0.0243(15) 0.0055(13)
    C4 0.136(3) 0.0487(17) 0.0644(18) 0.0009(17) 0.030(2) 0.0056(13)
    C5 0.120(3) 0.0584(18) 0.0604(17) 0.0236(18) 0.0167(18) -0.0043(14)
    C6 0.0768(19) 0.0693(19) 0.0543(15) 0.0127(15) 0.0123(14) -0.0092(14)
    C7 0.0443(12) 0.0567(15) 0.0457(12) -0.0036(11) 0.0073(10) 0.0086(11)
    C8 0.0474(13) 0.0581(14) 0.0444(13) -0.0010(11) 0.0066(11) 0.0090(11)
    N2 0.0482(12) 0.0598(14) 0.0583(13) 0.0049(10) 0.0139(10) 0.0147(11)
    C9A 0.055(4) 0.053(3) 0.065(3) 0.014(2) 0.015(2) 0.015(2)
    C10A 0.057(2) 0.056(2) 0.073(3) 0.0112(17) 0.009(2) 0.001(2)
    C11A 0.060(2) 0.050(2) 0.064(2) 0.0094(17) 0.0180(18) 0.0115(17)
    N3A 0.045(3) 0.055(3) 0.081(3) 0.004(2) 0.011(2) 0.022(2)
    C12A 0.078(4) 0.071(4) 0.067(3) -0.015(3) -0.004(3) 0.005(3)
    C13A 0.071(4) 0.079(4) 0.124(5) 0.033(3) 0.015(3) 0.042(3)
    C9B 0.042(11) 0.15(2) 0.102(19) -0.002(12) 0.004(11) 0.062(15)
    C10B 0.067(9) 0.081(10) 0.070(9) 0.012(7) 0.030(7) 0.024(8)
    C11B 0.071(9) 0.049(8) 0.073(9) 0.011(7) 0.010(7) 0.034(7)
    N3B 0.048(9) 0.061(11) 0.067(9) 0.005(7) 0.007(6) 0.037(7)
    C12B 0.15(2) 0.10(2) 0.076(14) -0.075(18) 0.012(13) -0.003(12)
    C13B 0.070(13) 0.057(10) 0.115(15) 0.032(10) 0.034(12) 0.037(10)
    Cl2 0.0760(5) 0.0676(5) 0.0745(5) 0.0045(3) 0.0358(4) 0.0035(3)
    O4 0.178(3) 0.127(3) 0.0937(19) -0.032(2) 0.032(2) -0.0124(18)
    O5 0.0856(16) 0.113(2) 0.119(2) 0.0062(14) 0.0467(15) 0.0427(16)
    O6 0.0826(17) 0.139(3) 0.188(3) -0.0109(17) 0.0595(19) 0.024(2)
    O7 0.220(4) 0.114(3) 0.148(3) 0.087(3) 0.081(3) 0.015(2)
_geom_special_details
;
All s.u.'s (except the s.u. in the dihedral angle between two l.s. planes)
are estimated using the full covariance matrix. The cell s.u.'s are taken
into account individually in the estimation of s.u.'s in distances, angles
and torsion angles; correlations between s.u.'s in cell parameters are only
used when they are defined by crystal symmetry. An approximate (isotropic)
treatment of cell s.u.'s is used for estimating s.u.'s involving l.s.
planes.
;
loop_
    _geom_bond_atom_site_label_1
    _geom_bond_atom_site_label_2
    _geom_bond_site_symmetry_2
    _geom_bond_distance
    _geom_bond_publ_flag
    Cl1 C4 . 1.733(3) ?
    O1 C1 . 1.357(3) ?
    O1 H1 . 0.89(4) ?
    O2 C7 . 1.220(3) ?
    O3 C8 . 1.221(3) ?
    N1 C2 . 1.396(3) ?
    N1 C7 . 1.329(3) ?
    N2 C8 . 1.321(3) ?
    C7 C8 . 1.527(4) ?
    N1 H1A . 0.857(10) ?
    C1 C6 . 1.372(4) ?
    C1 C2 . 1.399(4) ?
    C2 C3 . 1.377(4) ?
    C3 C4 . 1.392(4) ?
    C3 H3 . 0.9300 ?
    C4 C5 . 1.366(5) ?
    C5 C6 . 1.379(4) ?
    C5 H5 . 0.9300 ?
    C6 H6 . 0.9300 ?
    N2 C9B . 1.447(10) ?
    N2 C9A . 1.448(4) ?
    N2 H2A . 0.88(3) ?
    C9A C10A . 1.535(6) ?
    C9A H9A . 0.9700 ?
    C9A H9B . 0.9700 ?
    C10A C11A . 1.501(4) ?
    C10A H10A . 0.9700 ?
    C10A H10B . 0.9700 ?
    C11A N3A . 1.489(6) ?
    C11A H11A . 0.9700 ?
    C11A H11B . 0.9700 ?
    N3A C13A . 1.487(6) ?
    N3A C12A . 1.507(7) ?
    N3A H3A . 0.9100 ?
    C12A H12A . 0.9600 ?
    C12A H12B . 0.9600 ?
    C12A H12C . 0.9600 ?
    C13A H13A . 0.9600 ?
    C13A H13B . 0.9600 ?
    C13A H13C . 0.9600 ?
    C9B C10B . 1.537(10) ?
    C9B H9C . 0.9700 ?
    C9B H9D . 0.9700 ?
    C10B C11B . 1.508(7) ?
    C10B H10C . 0.9700 ?
    C10B H10D . 0.9700 ?
    C11B N3B . 1.483(10) ?
    C11B H11C . 0.9700 ?
    C11B H11D . 0.9700 ?
    N3B C13B . 1.480(10) ?
    N3B C12B . 1.513(10) ?
    N3B H3B . 0.9100 ?
    C12B H12D . 0.9600 ?
    C12B H12E . 0.9600 ?
    C12B H12F . 0.9600 ?
    C13B H13D . 0.9600 ?
    C13B H13E . 0.9600 ?
    C13B H13F . 0.9600 ?
    Cl2 O7 . 1.369(3) ?
    Cl2 O4 . 1.383(3) ?
    Cl2 O6 . 1.422(3) ?
    Cl2 O5 . 1.428(2) ?
loop_
    _geom_angle_atom_site_label_1
    _geom_angle_atom_site_label_2
    _geom_angle_atom_site_label_3
    _geom_angle_site_symmetry_1
    _geom_angle_site_symmetry_3
    _geom_angle
    _geom_angle_publ_flag
    C1 O1 H1 . . 110(2) ?
    C7 N1 C2 . . 129.8(2) ?
    C7 N1 H1A . . 108(3) ?
    C2 N1 H1A . . 121(3) ?
    O1 C1 C6 . . 124.0(3) ?
    O1 C1 C2 . . 115.4(2) ?
    C6 C1 C2 . . 120.5(3) ?
    C3 C2 N1 . . 124.0(2) ?
    C3 C2 C1 . . 119.8(2) ?
    N1 C2 C1 . . 116.2(2) ?
    C2 C3 C4 . . 118.4(3) ?
    C2 C3 H3 . . 120.8 ?
    C4 C3 H3 . . 120.8 ?
    C5 C4 C3 . . 121.9(3) ?
    C5 C4 Cl1 . . 119.8(3) ?
    C3 C4 Cl1 . . 118.3(3) ?
    C4 C5 C6 . . 119.4(3) ?
    C4 C5 H5 . . 120.3 ?
    C6 C5 H5 . . 120.3 ?
    C1 C6 C5 . . 119.9(3) ?
    C1 C6 H6 . . 120.0 ?
    C5 C6 H6 . . 120.0 ?
    O2 C7 N1 . . 125.7(2) ?
    O2 C7 C8 . . 122.1(2) ?
    N1 C7 C8 . . 112.2(2) ?
    O3 C8 N2 . . 125.2(2) ?
    O3 C8 C7 . . 120.9(2) ?
    N2 C8 C7 . . 113.8(2) ?
    C8 N2 C9B . . 124.0(14) ?
    C8 N2 C9A . . 123.2(4) ?
    C8 N2 H2A . . 113.7(18) ?
    C9B N2 H2A . . 122(2) ?
    C9A N2 H2A . . 120.9(18) ?
    N2 C9A C10A . . 107.6(3) ?
    N2 C9A H9A . . 110.2 ?
    C10A C9A H9A . . 110.2 ?
    N2 C9A H9B . . 110.2 ?
    C10A C9A H9B . . 110.2 ?
    H9A C9A H9B . . 108.5 ?
    C11A C10A C9A . . 112.9(3) ?
    C11A C10A H10A . . 109.0 ?
    C9A C10A H10A . . 109.0 ?
    C11A C10A H10B . . 109.0 ?
    C9A C10A H10B . . 109.0 ?
    H10A C10A H10B . . 107.8 ?
    N3A C11A C10A . . 111.6(3) ?
    N3A C11A H11A . . 109.3 ?
    C10A C11A H11A . . 109.3 ?
    N3A C11A H11B . . 109.3 ?
    C10A C11A H11B . . 109.3 ?
    H11A C11A H11B . . 108.0 ?
    C13A N3A C11A . . 112.4(4) ?
    C13A N3A C12A . . 111.4(5) ?
    C11A N3A C12A . . 111.8(5) ?
    C13A N3A H3A . . 107.0 ?
    C11A N3A H3A . . 107.0 ?
    C12A N3A H3A . . 107.0 ?
    N2 C9B C10B . . 117.7(11) ?
    N2 C9B H9C . . 107.9 ?
    C10B C9B H9C . . 107.9 ?
    N2 C9B H9D . . 107.9 ?
    C10B C9B H9D . . 107.9 ?
    H9C C9B H9D . . 107.2 ?
    C11B C10B C9B . . 112.3(12) ?
    C11B C10B H10C . . 109.2 ?
    C9B C10B H10C . . 109.2 ?
    C11B C10B H10D . . 109.2 ?
    C9B C10B H10D . . 109.2 ?
    H10C C10B H10D . . 107.9 ?
    N3B C11B C10B . . 114.2(10) ?
    N3B C11B H11C . . 108.7 ?
    C10B C11B H11C . . 108.7 ?
    N3B C11B H11D . . 108.7 ?
    C10B C11B H11D . . 108.7 ?
    H11C C11B H11D . . 107.6 ?
    C13B N3B C11B . . 116.1(13) ?
    C13B N3B C12B . . 111.0(12) ?
    C11B N3B C12B . . 110.6(12) ?
    C13B N3B H3B . . 106.1 ?
    C11B N3B H3B . . 106.1 ?
    C12B N3B H3B . . 106.1 ?
    N3B C12B H12D . . 109.5 ?
    N3B C12B H12E . . 109.5 ?
    H12D C12B H12E . . 109.5 ?
    N3B C12B H12F . . 109.5 ?
    H12D C12B H12F . . 109.5 ?
    H12E C12B H12F . . 109.5 ?
    N3B C13B H13D . . 109.5 ?
    N3B C13B H13E . . 109.5 ?
    H13D C13B H13E . . 109.5 ?
    N3B C13B H13F . . 109.5 ?
    H13D C13B H13F . . 109.5 ?
    H13E C13B H13F . . 109.5 ?
    O7 Cl2 O4 . . 113.6(2) ?
    O7 Cl2 O6 . . 107.9(3) ?
    O4 Cl2 O6 . . 107.4(2) ?
    O7 Cl2 O5 . . 111.86(19) ?
    O4 Cl2 O5 . . 109.62(19) ?
    O6 Cl2 O5 . . 106.11(18) ?
loop_
    _geom_torsion_atom_site_label_1
    _geom_torsion_atom_site_label_2
    _geom_torsion_atom_site_label_3
    _geom_torsion_atom_site_label_4
    _geom_torsion_site_symmetry_1
    _geom_torsion_site_symmetry_2
    _geom_torsion_site_symmetry_3
    _geom_torsion_site_symmetry_4
    _geom_torsion
    _geom_torsion_publ_flag
    C7 N1 C2 C1 . . . . -172.9(3) ?
    C7 N1 C2 C3 . . . . 7.4(4) ?
    O1 C1 C2 C3 . . . . 178.7(2) ?
    C6 C1 C2 C3 . . . . -0.6(4) ?
    O1 C1 C2 N1 . . . . -1.1(3) ?
    C6 C1 C2 N1 . . . . 179.7(2) ?
    N1 C2 C3 C4 . . . . -179.5(3) ?
    C1 C2 C3 C4 . . . . 0.8(4) ?
    C2 C3 C4 C5 . . . . -0.7(5) ?
    C2 C3 C4 Cl1 . . . . 178.9(2) ?
    C3 C4 C5 C6 . . . . 0.4(5) ?
    Cl1 C4 C5 C6 . . . . -179.2(2) ?
    O1 C1 C6 C5 . . . . -178.9(3) ?
    C2 C1 C6 C5 . . . . 0.3(4) ?
    C4 C5 C6 C1 . . . . -0.2(5) ?
    C2 N1 C7 O2 . . . . 0.1(4) ?
    C2 N1 C7 C8 . . . . 179.9(2) ?
    O2 C7 C8 O3 . . . . 175.8(2) ?
    N1 C7 C8 O3 . . . . -4.0(3) ?
    O2 C7 C8 N2 . . . . -4.1(4) ?
    N1 C7 C8 N2 . . . . 176.1(2) ?
    O3 C8 N2 C9B . . . . -6.1(9) ?
    C7 C8 N2 C9B . . . . 173.8(8) ?
    O3 C8 N2 C9A . . . . 9.3(5) ?
    C7 C8 N2 C9A . . . . -170.8(3) ?
    C8 N2 C9A C10A . . . . 86.1(6) ?
    C9B N2 C9A C10A . . . . -176(8) ?
    N2 C9A C10A C11A . . . . 172.9(4) ?
    C9A C10A C11A N3A . . . . -170.2(5) ?
    C10A C11A N3A C13A . . . . 172.5(5) ?
    C10A C11A N3A C12A . . . . -61.4(6) ?
    C8 N2 C9B C10B . . . . 117.6(19) ?
    C9A N2 C9B C10B . . . . 27(5) ?
    N2 C9B C10B C11B . . . . -73(3) ?
    C9B C10B C11B N3B . . . . 169.9(13) ?
    C10B C11B N3B C13B . . . . 65.8(18) ?
    C10B C11B N3B C12B . . . . -166.5(16) ?
loop_
    _geom_hbond_atom_site_label_D
    _geom_hbond_atom_site_label_H
    _geom_hbond_atom_site_label_A
    _geom_hbond_site_symmetry_A
    _geom_hbond_distance_DH
    _geom_hbond_distance_HA
    _geom_hbond_distance_DA
    _geom_hbond_angle_DHA
    O1 H1 O5 . 0.89(4) 1.80(4) 2.693(3) 174(3)
    N2 H2A O2 3_666 0.88(3) 2.12(3) 2.905(3) 149(2)
    N3A H3A O3 1_455 0.91 2.04 2.814(6) 141.8
    N3B H3B O3 1_455 0.91 2.13 2.905(18) 143.1
data_global
_journal_date_recd_electronic     2011-11-03
_journal_date_accepted     2011-11-25
_journal_name_full     'Acta Crystallographica, Section E'
_journal_year     2012
_journal_volume     68
_journal_issue      1
_journal_page_first     o8
_journal_page_last     o8
_journal_paper_category     QO
_journal_paper_doi     10.1107/S1600536811050653
_journal_coeditor_code     YK2031
_publ_contact_author_name     'Zhi-Yong Wu'
_publ_contact_author_address
;
Marine Drug and Food Institute
Ocean University of China
266003 Qingdao
People's Republic of  China
;
_publ_contact_author_email     'zd_wzy@hotmail.com'
_publ_contact_author_fax     ?
_publ_contact_author_phone     '8653282031695'
_publ_section_title
;
(3-{[<i>N</i>-(5-Chloro-2-hydroxyphenyl)oxamoyl]amino}propyl)dimethylazanium
perchlorate
;
loop_
    _publ_author_name
    _publ_author_footnote
    _publ_author_address
    'Yue, Xi-Teng' .
;
College of Feixian,
Linyi University
273400 Linyi
Shandong
People's Republic of  China
;
    'Li, Xiao-Wen' .
;
Marine Drug and Food Institute
Ocean University of China
266003 Qingdao
People's Republic of  China
;
    'Wu, Zhi-Yong' .
;
Marine Drug and Food Institute
Ocean University of China
266003 Qingdao
People's Republic of  China
;
