# Supplementary material for: (3-{[N-(5-Chloro-2-hy­droxy­phen­yl)oxamo­yl]amino}­prop­yl)dimethyl­aza­nium perchlorate
Source: Acta Crystallogr Sect E Struct Rep Online. 2011 Dec 3;68(Pt 1):o8. doi: 10.1107/S1600536811050653 (PMC3254288; doi:10.1107/S1600536811050653)
Supplement: Supplementary file 2 [file e-68-000o8-Isup2.hkl]

#
# h,k,l, Fc-squared, Fo-squared, sigma(Fo-squared) and status flag
#
data_I
_shelx_title ' A in P2(1)/c'
_shelx_refln_list_code          4
_shelx_F_calc_maximum      187.16
_exptl_crystal_F_000       832.00
_reflns_d_resolution_high  0.7674
 
loop_
 _symmetry_equiv_pos_as_xyz
 'x, y, z'
 '-x, y+1/2, -z+1/2'
 '-x, -y, -z'
 'x, -y-1/2, z-1/2'
 
_cell_length_a     6.7423
_cell_length_b    12.8169
_cell_length_c    21.6454
_cell_angle_alpha  90.000
_cell_angle_beta   98.275
_cell_angle_gamma  90.000
 
_shelx_F_squared_multiplier     1.000
 
loop_
 _refln_index_h
 _refln_index_k
 _refln_index_l
 _refln_F_squared_calc
 _refln_F_squared_meas
 _refln_F_squared_sigma
 _refln_observed_status
   2   0   0      565.41      671.87     11.63 o
   3   0   0      832.55      777.52     17.52 o
   4   0   0      255.24      389.14      9.48 o
   5   0   0      321.16      320.34      9.08 o
   6   0   0        2.20        5.15      4.12 o
   7   0   0        7.12        9.96      5.15 o
   8   0   0       11.68        6.87      5.84 o
   1   1   0     8451.59     7983.05    115.76 o
   2   1   0      127.66      117.84      2.52 o
   3   1   0       93.03       65.28      2.43 o
   4   1   0      310.99      253.97      5.18 o
   5   1   0       11.28        4.72      2.02 o
   6   1   0       38.61       32.92      4.62 o
   7   1   0        2.05       -0.48      3.27 o
   8   1   0        0.63       -0.85      3.38 o
   0   2   0      547.01      634.21     14.77 o
   1   2   0     1550.36     1731.60     26.47 o
   2   2   0      392.64      383.50      6.82 o
   3   2   0      190.45      192.84      4.00 o
   4   2   0      146.60      127.01      3.69 o
   5   2   0      140.29      170.18      5.62 o
   6   2   0      105.62      103.37      6.70 o
   7   2   0       36.20       37.26      5.46 o
   8   2   0        4.72        1.31      7.73 o
   1   3   0     8285.62     7480.38    108.05 o
   2   3   0       17.86        7.75      1.25 o
   3   3   0     1704.92     1471.64     15.69 o
   4   3   0       70.43       64.12      2.89 o
   5   3   0        2.99        6.62      2.14 o
   6   3   0       86.84       96.89      6.60 o
   7   3   0        0.05       -0.29      3.13 o
   8   3   0        0.42        0.61      8.42 o
   0   4   0      936.29      877.52     16.15 o
   1   4   0     1932.98     1788.04     23.26 o
   2   4   0      646.35      683.81     11.77 o
   3   4   0       69.46       58.21      2.20 o
   4   4   0       14.03       13.52      1.67 o
   5   4   0       83.46       55.91      3.67 o
   6   4   0       77.79       67.76      4.85 o
   7   4   0        4.93        7.04      4.37 o
   8   4   0        1.14        3.33      4.20 o
   1   5   0        2.38       11.39      1.77 o
   2   5   0      346.68      493.57     11.17 o
   3   5   0      117.54       85.68      2.68 o
   4   5   0       87.18       87.44      3.12 o
   5   5   0      260.53      260.18     10.34 o
   6   5   0      275.27      277.44     11.41 o
   7   5   0       45.60       53.43      6.92 o
   8   5   0        0.00       -0.20      6.70 o
   0   6   0        1.12       -0.69      2.40 o
   1   6   0      578.25      618.44     10.76 o
   2   6   0       15.15       20.25      3.03 o
   3   6   0      249.37      224.67      4.48 o
   4   6   0      256.29      252.43      6.17 o
   5   6   0        7.71        6.56      3.31 o
   6   6   0       13.00       11.95      3.39 o
   7   6   0        9.19       13.13      4.84 o
   8   6   0        8.27        9.15      5.08 o
   1   7   0        7.44        1.88      1.66 o
   2   7   0     1194.56     1312.60     19.81 o
   3   7   0       15.31       17.48      2.61 o
   4   7   0      375.42      405.78      8.24 o
   5   7   0        2.59       -0.39      2.69 o
   6   7   0        9.37        7.58      3.29 o
   7   7   0        0.90        2.24      4.60 o
   0   8   0       11.50       14.15      3.13 o
   1   8   0       41.22       36.31      3.29 o
   2   8   0        0.03       -0.55      2.31 o
   3   8   0       57.95       54.05      4.01 o
   4   8   0      338.89      321.28     15.64 o
   5   8   0      132.15      125.51      7.42 o
   6   8   0       72.31       88.16      6.26 o
   7   8   0        0.07       -1.10      4.37 o
   1   9   0      696.08      575.86     17.15 o
   2   9   0       20.75       11.58      2.74 o
   3   9   0       56.61       60.07      4.33 o
   4   9   0        2.26       -0.82      2.64 o
   5   9   0       64.28       75.49      5.69 o
   6   9   0        6.12       10.28      3.64 o
   7   9   0        5.85        0.86      4.79 o
   0  10   0     1434.67     1419.96     28.73 o
   1  10   0     2561.06     2572.70     36.57 o
   2  10   0       66.34       79.42      4.08 o
   3  10   0       42.74       35.19      5.15 o
   4  10   0       88.72       74.71      5.55 o
   5  10   0       41.88       46.07      5.13 o
   6  10   0        0.13       -1.17      3.18 o
   1  11   0       46.92       33.45      4.14 o
   2  11   0      275.39      259.67     16.78 o
   3  11   0      163.25      142.90      6.82 o
   4  11   0        3.40        4.09      3.02 o
   5  11   0        4.91        7.35      3.44 o
   6  11   0        1.08        6.64      5.64 o
   0  12   0      174.01      184.49     12.71 o
   1  12   0       25.28       26.55      5.89 o
   2  12   0       27.64       24.74      4.01 o
   3  12   0        3.60        4.73      3.26 o
   4  12   0        7.92       11.78     11.68 o
   5  12   0       19.18       18.89      4.38 o
   6  12   0        0.43       -3.01      3.53 o
   1  13   0        0.00       -0.46      2.98 o
   2  13   0       41.94       44.71      5.11 o
   3  13   0        4.69       -0.40      3.06 o
   4  13   0        0.34        3.00      4.51 o
   5  13   0        2.24        3.90      6.70 o
   0  14   0        9.75       -0.69      4.81 o
   1  14   0       89.78       85.85      6.65 o
   2  14   0       35.44       37.24      5.07 o
   3  14   0        1.67       -4.90      8.07 o
   4  14   0       16.46       16.33      5.86 o
   1  15   0       10.49       20.44      5.59 o
   2  15   0        4.53        0.54      3.66 o
   3  15   0        0.11        7.63      5.33 o
   0  16   0        0.15       -2.06      5.84 o
   1  16   0       26.59       34.68      6.60 o
   2  16   0        2.97        6.58      5.03 o
  -8   1   1        5.79        5.03      4.00 o
  -7   1   1        6.49        6.89      4.29 o
  -6   1   1        4.19       10.00      6.01 o
  -5   1   1       97.14       77.14      3.34 o
  -4   1   1        4.41        0.59      1.44 o
  -3   1   1     4575.73     4387.83     46.23 o
  -2   1   1    12398.36    12269.32    203.21 o
  -1   1   1     1630.75     1516.11     31.95 o
   1   1   1    10795.25    10480.96    123.36 o
   2   1   1       25.00       59.42      1.98 o
   3   1   1     2820.08     2403.49     26.25 o
   4   1   1     1221.92     1336.80     16.31 o
   5   1   1       19.23       18.35      2.47 o
   6   1   1      174.32      165.85      9.96 o
   7   1   1        0.05        0.92      3.13 o
   8   1   1       19.73       15.97      4.84 o
  -8   2   1        2.10        1.87      3.71 o
  -7   2   1       24.73       22.03      5.15 o
  -6   2   1       11.66       13.68      3.47 o
  -5   2   1        0.30        0.09      1.45 o
  -4   2   1        0.13        2.12      1.36 o
  -3   2   1        4.94        1.65      1.25 o
  -2   2   1       92.30       95.47      2.82 o
  -1   2   1    15608.17    16567.28    795.16 o
   0   2   1     1714.82     2119.54     30.97 o
   1   2   1     2108.66     2299.47     24.33 o
   2   2   1       17.58       21.58      1.18 o
   3   2   1      219.87      226.62      4.77 o
   4   2   1     1171.79     1179.11     14.84 o
   5   2   1      149.15      162.47      5.40 o
   6   2   1        2.75        3.11      2.79 o
   7   2   1        2.78        7.33      4.64 o
   8   2   1        3.68        0.39      3.62 o
  -8   3   1        0.04       -0.86      3.89 o
  -7   3   1       20.11       19.30      3.58 o
  -6   3   1        2.69       -2.64      2.64 o
  -5   3   1       71.93       65.72      3.99 o
  -4   3   1       23.84       18.59      1.96 o
  -3   3   1     1626.52     1622.01     18.91 o
  -2   3   1     2758.12     2745.29     38.12 o
  -1   3   1     1294.22     1209.75     16.06 o
   0   3   1     1898.47     1933.20     21.07 o
   1   3   1     3296.49     3426.11     50.99 o
   2   3   1      668.37      703.19      8.22 o
   3   3   1      215.53      221.00      4.04 o
   4   3   1       79.03       89.74      4.86 o
   5   3   1        0.11        0.74      1.80 o
   6   3   1       50.62       53.90      5.52 o
   7   3   1       13.41       14.93      4.29 o
   8   3   1        5.52        1.15      4.35 o
  -8   4   1       25.74       30.04      6.36 o
  -7   4   1        3.91       -1.53      4.98 o
  -6   4   1        5.71        7.73      2.50 o
  -5   4   1       52.34       63.06      4.86 o
  -4   4   1      493.31      436.89      6.89 o
  -3   4   1     1212.60     1256.27     15.37 o
  -2   4   1       37.50       31.79      2.67 o
  -1   4   1     1281.81     1249.93     22.12 o
   0   4   1     4445.75     4311.90     69.09 o
   1   4   1      815.62      929.17     16.50 o
   2   4   1     1507.54     1591.98     16.35 o
   3   4   1      702.00      732.46      9.07 o
   4   4   1      190.77      206.18      4.37 o
   5   4   1      210.82      229.02      5.98 o
   6   4   1      117.16      102.53      6.60 o
   7   4   1       28.32       26.84      7.90 o
   8   4   1        5.11        8.07      4.62 o
  -8   5   1        5.27        0.92      4.60 o
  -7   5   1        7.55        7.51      4.49 o
  -6   5   1        8.24        6.50      3.18 o
  -5   5   1      352.15      344.93      9.07 o
  -4   5   1       21.11       40.86      2.35 o
  -3   5   1     1106.94     1267.40     17.40 o
  -2   5   1     1755.27     1730.80     29.14 o
  -1   5   1     2929.44     3262.86     40.84 o
   0   5   1     4481.83     4662.58     49.48 o
   1   5   1      660.90      578.32      9.76 o
   2   5   1      514.74      579.35      7.41 o
   3   5   1      137.36      173.15      3.82 o
   4   5   1       86.63      109.59      3.40 o
   5   5   1       48.50       61.68      3.64 o
   6   5   1        4.30        4.62      3.76 o
   7   5   1       24.50       26.82      5.59 o
   8   5   1        3.52        2.92      4.86 o
  -8   6   1        9.81        5.51      6.53 o
  -7   6   1        8.73        6.23      4.04 o
  -6   6   1       28.34       30.05      4.25 o
  -5   6   1      322.04      304.07      8.87 o
  -4   6   1        9.86        8.73      2.22 o
  -3   6   1      155.67      148.05      6.55 o
  -2   6   1      957.86     1006.75     15.65 o
  -1   6   1        2.55        5.17      1.65 o
   0   6   1      228.34      190.72      4.60 o
   1   6   1     1414.83     1459.67     20.68 o
   2   6   1       37.95       57.87      2.41 o
   3   6   1      135.75      150.16      3.67 o
   4   6   1      598.61      606.96     12.25 o
   5   6   1        9.78       13.51      3.10 o
   6   6   1       22.88       27.31      6.01 o
   7   6   1        8.79       12.88      4.84 o
   8   6   1        3.68        6.24      4.94 o
  -7   7   1       20.42       22.96      5.71 o
  -6   7   1      204.79      200.00      8.17 o
  -5   7   1        6.83       10.81      3.33 o
  -4   7   1       10.22        7.19      2.73 o
  -3   7   1        2.52       -1.99      2.22 o
  -2   7   1      146.20      117.72      5.32 o
  -1   7   1      756.85      670.15     11.95 o
   0   7   1     1464.96     1607.86     20.92 o
   1   7   1      747.69      618.93     11.35 o
   2   7   1        8.45        2.48      2.75 o
   3   7   1       16.54       10.44      1.92 o
   4   7   1      138.81      130.73      5.66 o
   5   7   1      102.60      124.21      6.43 o
   6   7   1        3.77       -0.28      3.96 o
   7   7   1       10.88        4.64      5.33 o
  -7   8   1        0.34        0.08      4.70 o
  -6   8   1        0.21        2.86      3.36 o
  -5   8   1        4.43        3.56      2.89 o
  -4   8   1      160.51      147.90      5.25 o
  -3   8   1      202.18      163.98      7.48 o
  -2   8   1        9.68        2.96      2.06 o
  -1   8   1      188.28      156.89      5.55 o
   0   8   1        0.06       -0.12      1.47 o
   1   8   1        1.89        2.46      1.39 o
   2   8   1      245.98      196.60      6.18 o
   3   8   1        3.55        1.56      1.65 o
   4   8   1        0.01        1.25      4.83 o
   5   8   1        0.99        1.29      2.82 o
   6   8   1       20.77       27.89      4.42 o
   7   8   1        1.62       -0.32      4.70 o
  -7   9   1        3.46       -0.85      4.54 o
  -6   9   1       14.96        9.35      5.09 o
  -5   9   1       60.90       68.15      5.62 o
  -4   9   1       81.52       55.24      4.64 o
  -3   9   1       51.24       45.88      4.82 o
  -2   9   1        0.99       -0.75      1.99 o
  -1   9   1      352.12      377.24     10.85 o
   0   9   1      260.62      257.13      6.61 o
   1   9   1      114.80      157.61      5.16 o
   2   9   1      411.14      454.72     10.41 o
   3   9   1       13.56       13.32      3.10 o
   4   9   1       24.15       16.99      4.00 o
   5   9   1        0.28        0.10      2.86 o
   6   9   1        4.33        2.87      3.41 o
   7   9   1        2.69        0.26      4.51 o
  -6  10   1        2.15       -1.16      3.25 o
  -5  10   1       37.07       39.53      4.64 o
  -4  10   1      113.39      119.94     10.13 o
  -3  10   1       14.85       11.58      2.54 o
  -2  10   1        0.10       -0.14      2.35 o
  -1  10   1      292.97      289.09     12.91 o
   0  10   1      110.51      109.68      5.71 o
   1  10   1        7.99        6.33      2.88 o
   2  10   1       16.69       15.62      2.51 o
   3  10   1       44.67       38.64      3.99 o
   4  10   1       64.24       61.99      5.15 o
   5  10   1        1.86        0.84      4.26 o
   6  10   1        4.67       -0.43      3.42 o
  -6  11   1        0.36        0.57      3.42 o
  -5  11   1        0.71        1.52      3.24 o
  -4  11   1        9.08       10.19      3.67 o
  -3  11   1        0.04        1.82      3.46 o
  -2  11   1       14.17        6.35      3.00 o
  -1  11   1       38.09       35.76      4.46 o
   0  11   1       24.70       21.81      3.62 o
   1  11   1       23.68       31.76      4.08 o
   2  11   1       27.88       34.49      4.09 o
   3  11   1      136.00      150.13      9.05 o
   4  11   1       14.44       14.31      3.70 o
   5  11   1       16.91        8.65      3.61 o
   6  11   1        8.75       11.29      4.13 o
  -6  12   1        8.92        8.28      4.38 o
  -5  12   1        0.12       -2.17      3.56 o
  -4  12   1        6.86        3.07      3.13 o
  -3  12   1        0.33       -2.34      2.74 o
  -2  12   1        9.90        3.18      3.22 o
  -1  12   1        4.30        2.41      2.82 o
   0  12   1      259.44      257.63     10.57 o
   1  12   1      134.55      129.24     10.14 o
   2  12   1        0.57       -2.54      2.54 o
   3  12   1      192.76      201.87      8.22 o
   4  12   1        1.92        7.95      4.70 o
   5  12   1        9.22        4.21      3.61 o
  -5  13   1        0.35        6.71      5.57 o
  -4  13   1        0.01        0.15      4.29 o
  -3  13   1       42.37       47.00      7.30 o
  -2  13   1        5.09       -0.51      3.02 o
  -1  13   1       29.20       27.92      4.38 o
   0  13   1        0.36       -2.11      3.27 o
   1  13   1        8.13       13.17      3.66 o
   2  13   1      119.78       91.44      6.47 o
   3  13   1       24.25       14.46      5.03 o
   4  13   1        0.12        2.93      5.67 o
   5  13   1        5.39       20.27      6.10 o
  -4  14   1       28.63       38.37      9.45 o
  -3  14   1        6.02        9.86      3.83 o
  -2  14   1       11.27        7.42      7.17 o
  -1  14   1        0.88        1.16      3.33 o
   0  14   1        0.00        7.26      4.11 o
   1  14   1        1.13        3.88      3.41 o
   2  14   1        5.33       14.05      4.06 o
   3  14   1        9.32       14.74      6.01 o
   4  14   1        1.96       -0.07      4.73 o
  -3  15   1       21.08       25.84      6.35 o
  -2  15   1        1.94        8.59      3.99 o
  -1  15   1      122.16      132.88      9.46 o
   0  15   1       94.08      117.11     24.91 o
   1  15   1       12.80        7.00      3.94 o
   2  15   1       24.87       40.60      5.55 o
   3  15   1        2.58        3.86      5.18 o
  -2  16   1        0.36        2.65      6.18 o
  -1  16   1       18.73       24.89      6.06 o
   0  16   1        3.36       -1.76      4.00 o
   1  16   1        1.64       -0.96      5.84 o
   2  16   1        5.50        5.95      5.46 o
  -8   0   2       39.76       47.75      8.93 o
  -7   0   2       15.40       12.71      6.18 o
  -6   0   2        1.10        2.75      3.78 o
  -5   0   2      630.72      722.90     15.74 o
  -4   0   2     1172.18     1048.38     19.53 o
  -1   0   2      634.50      963.68     21.99 o
   0   0   2      305.18      327.07      7.56 o
   1   0   2    20107.86    20875.90    405.91 o
   2   0   2     1349.11     1269.75     19.95 o
   3   0   2       81.08       84.11      3.30 o
   4   0   2     3632.76     3494.79     53.20 o
   5   0   2      205.16      222.62     11.68 o
   6   0   2        8.16        6.53      4.47 o
   7   0   2       10.47        3.09      5.15 o
   8   0   2       39.85       46.04      8.93 o
  -8   1   2        3.20        8.36      4.25 o
  -7   1   2       27.92       23.40      4.49 o
  -6   1   2       34.87       32.62      4.37 o
  -5   1   2       61.23       53.55      3.02 o
  -4   1   2       89.16       85.00      3.21 o
  -3   1   2      935.05     1199.84     22.16 o
  -2   1   2     3893.34     3980.10     82.11 o
  -1   1   2      595.25      681.76     11.42 o
   0   1   2      705.12      645.54     14.77 o
   1   1   2      960.64      968.51     10.73 o
   2   1   2      463.27      408.08      5.45 o
   3   1   2      996.07      881.26     12.21 o
   4   1   2       90.93      111.91      3.28 o
   5   1   2      171.79      186.68      7.53 o
   6   1   2        1.35        3.74      4.64 o
   7   1   2       24.63       29.36      4.98 o
   8   1   2        1.21        2.90      3.96 o
  -8   2   2       12.57        9.66      4.11 o
  -7   2   2        0.38        0.79      6.53 o
  -6   2   2        6.55        1.84      2.72 o
  -5   2   2      163.34      183.06      5.09 o
  -4   2   2     1922.15     1950.24     26.31 o
  -3   2   2     1273.05     1476.62     24.29 o
  -2   2   2      155.22      217.55      7.39 o
  -1   2   2    19382.54    19146.46    226.37 o
   0   2   2     3654.61     4058.09     82.45 o
   1   2   2     2166.16     2325.57     21.93 o
   2   2   2       41.31       53.48      1.70 o
   3   2   2        9.50       12.63      1.24 o
   4   2   2       14.60        8.52      1.42 o
   5   2   2      162.08      154.99      8.25 o
   6   2   2       16.45       15.39      3.71 o
   7   2   2       30.36       32.68      5.18 o
   8   2   2        0.79        1.81      3.96 o
  -8   3   2       15.59       23.92     12.54 o
  -7   3   2        5.13        7.08      3.13 o
  -6   3   2       41.33       51.29      4.13 o
  -5   3   2      757.70      762.31     11.73 o
  -4   3   2      140.95      112.68      4.02 o
  -3   3   2       26.89       15.62      1.80 o
  -2   3   2     1197.73      889.77     15.91 o
  -1   3   2     3723.46     3694.89     45.20 o
   0   3   2     2976.41     3415.62     35.88 o
   1   3   2     5448.48     5317.97     54.56 o
   2   3   2       98.40      144.66      2.81 o
   3   3   2      544.53      414.61      5.92 o
   4   3   2      113.46      118.98      7.15 o
   5   3   2      171.97      186.32      5.94 o
   6   3   2       61.29       55.05      5.43 o
   7   3   2       34.70       38.11      5.33 o
   8   3   2        0.39       -1.89      3.64 o
  -8   4   2        3.45        1.32      4.49 o
  -7   4   2        3.17        0.92      3.52 o
  -6   4   2      530.93      599.74     21.81 o
  -5   4   2       21.62       24.04      2.65 o
  -4   4   2       41.08       35.93      2.47 o
  -3   4   2        0.10        1.91      1.25 o
  -2   4   2        1.13       -0.11      1.43 o
  -1   4   2     1853.01     2086.85     26.83 o
   0   4   2      361.47      286.76      7.24 o
   1   4   2      243.44      227.65      4.81 o
   2   4   2     4100.27     4333.60     40.84 o
   3   4   2     1111.16     1074.80     12.25 o
   4   4   2        0.50       -0.28      1.49 o
   5   4   2        0.32       -0.62      1.80 o
   6   4   2       78.78       84.38      5.39 o
   7   4   2       31.91       30.94      5.46 o
   8   4   2        4.49        5.88      4.98 o
  -8   5   2        6.49        3.56      4.84 o
  -7   5   2        9.47        8.58      4.20 o
  -6   5   2        0.91       -2.76      2.76 o
  -5   5   2       35.19       32.24      5.09 o
  -4   5   2       26.13       27.49      2.27 o
  -3   5   2      564.20      526.73      9.24 o
  -2   5   2     1747.06     1497.90     28.42 o
  -1   5   2     2030.80     2107.02     27.62 o
   0   5   2     1100.47     1136.56     14.23 o
   1   5   2     2467.58     2421.57     30.90 o
   2   5   2     2035.31     2217.88     22.31 o
   3   5   2       66.46       81.03      2.66 o
   4   5   2        0.06        0.17      1.98 o
   5   5   2        0.51       -1.75      2.28 o
   6   5   2        9.09        8.01      3.76 o
   7   5   2       10.08       13.13      4.73 o
   8   5   2        1.20        7.34      5.33 o
  -8   6   2        0.98       -2.55      4.35 o
  -7   6   2        0.05       -2.52      3.47 o
  -6   6   2       20.72       31.15      4.09 o
  -5   6   2      433.04      437.90     12.52 o
  -4   6   2      553.53      500.09     10.56 o
  -3   6   2      127.62      115.74      5.71 o
  -2   6   2      645.25      476.76      9.37 o
  -1   6   2       66.34       63.49      4.76 o
   0   6   2        0.28       -1.01      1.18 o
   1   6   2      365.59      422.61      5.92 o
   2   6   2     1208.23     1170.66     15.06 o
   3   6   2      230.40      218.39      4.48 o
   4   6   2      282.72      308.77      9.01 o
   5   6   2       31.00       20.25      3.73 o
   6   6   2       17.11        7.22      5.67 o
   7   6   2       32.65       33.59      7.39 o
  -7   7   2       16.13       20.09      5.43 o
  -6   7   2        0.56        7.58      3.36 o
  -5   7   2      253.08      240.61      8.24 o
  -4   7   2      422.80      447.88     12.74 o
  -3   7   2       27.33       28.37      3.68 o
  -2   7   2        7.16        7.35      1.96 o
  -1   7   2     2294.94     2530.73     33.89 o
   0   7   2      162.59      208.06      6.79 o
   1   7   2      788.28      780.31      9.59 o
   2   7   2      211.36      262.18      6.20 o
   3   7   2      152.76      174.21      4.95 o
   4   7   2       73.03       76.36      5.85 o
   5   7   2      147.01      112.88      8.14 o
   6   7   2        0.19       -0.73      3.95 o
   7   7   2        0.47       -3.42      7.21 o
  -7   8   2        7.20       14.77      5.67 o
  -6   8   2        0.48        4.87      3.30 o
  -5   8   2       27.67       23.73      3.81 o
  -4   8   2       11.54       13.04      4.00 o
  -3   8   2      414.16      362.68      9.03 o
  -2   8   2      153.74      137.54      5.21 o
  -1   8   2      134.49      102.71      4.66 o
   0   8   2     1172.65     1271.81     17.35 o
   1   8   2       41.14       34.91      2.50 o
   2   8   2      121.08      112.32      6.41 o
   3   8   2        8.82        9.16      2.06 o
   4   8   2       88.41       97.00      7.32 o
   5   8   2       22.57       23.51      3.68 o
   6   8   2        5.36        6.82      4.35 o
   7   8   2        1.90       -0.90      4.60 o
  -7   9   2        3.42       -5.33      5.33 o
  -6   9   2       17.11       15.22      3.95 o
  -5   9   2        9.78       11.33      5.83 o
  -4   9   2      134.79      136.83      6.51 o
  -3   9   2       21.30       21.02      5.04 o
  -2   9   2      172.63      141.02      5.71 o
  -1   9   2       42.80       31.24      3.49 o
   0   9   2      254.72      281.56      7.90 o
   1   9   2       77.44       72.43      3.51 o
   2   9   2       93.28       65.99      3.59 o
   3   9   2       81.59       79.95      4.01 o
   4   9   2        1.14       -0.02      2.65 o
   5   9   2       29.12       36.98      4.44 o
   6   9   2        1.45        8.13      4.84 o
   7   9   2        7.57        5.63      9.28 o
  -6  10   2        2.38        1.37      3.25 o
  -5  10   2        0.40       -2.17      2.82 o
  -4  10   2       30.99       33.79      4.19 o
  -3  10   2      126.51      110.50      5.86 o
  -2  10   2      301.49      275.58      8.32 o
  -1  10   2      218.56      233.33      7.86 o
   0  10   2      168.17      190.94      7.12 o
   1  10   2      522.26      548.22     13.79 o
   2  10   2       62.61       40.23      3.17 o
   3  10   2        2.21        0.51      3.47 o
   4  10   2       26.83       37.29      4.41 o
   5  10   2       76.37       69.33      5.75 o
   6  10   2        0.00       -5.40      5.50 o
  -6  11   2       14.64       15.16      4.28 o
  -5  11   2        6.11       11.59      3.76 o
  -4  11   2        2.67       -0.77      2.74 o
  -3  11   2      128.44      145.99      6.84 o
  -2  11   2       16.58        7.29      2.92 o
  -1  11   2      326.32      323.94      9.52 o
   0  11   2      309.66      317.75      9.37 o
   1  11   2       74.69       80.40      5.53 o
   2  11   2      147.93      134.72      6.45 o
   3  11   2       11.35       11.17      7.04 o
   4  11   2        2.43        5.24      2.98 o
   5  11   2        0.16       -0.64      3.26 o
   6  11   2        9.88       16.51      5.69 o
  -6  12   2        0.11       -1.05      3.83 o
  -5  12   2        1.55        3.02      3.73 o
  -4  12   2        3.65        6.53      3.24 o
  -3  12   2        7.34        5.02      3.00 o
  -2  12   2      107.19      101.64      6.38 o
  -1  12   2        3.95       -1.62      2.78 o
   0  12   2       43.36       47.02     11.51 o
   1  12   2      115.72      126.94      6.87 o
   2  12   2       22.70       25.13      4.08 o
   3  12   2       87.48       81.84      7.73 o
   4  12   2        1.16        1.89      4.13 o
   5  12   2        0.10       -2.66      3.09 o
  -5  13   2        4.01        0.29      4.95 o
  -4  13   2        5.04        7.11      4.98 o
  -3  13   2       42.40       33.64      5.42 o
  -2  13   2        1.33        2.70      2.98 o
  -1  13   2       52.00       49.74      5.13 o
   0  13   2       12.19       13.97      4.29 o
   1  13   2        8.77        8.88      3.38 o
   2  13   2       40.62       42.88      5.01 o
   3  13   2       13.07       22.22      5.52 o
   4  13   2        4.69        7.73      5.03 o
   5  13   2        0.59       -2.03      4.79 o
  -4  14   2        8.69        8.31      5.28 o
  -3  14   2        1.36        2.94      3.49 o
  -2  14   2       24.16       26.95      4.48 o
  -1  14   2        0.84        2.98      3.86 o
   0  14   2      153.48      138.16     11.34 o
   1  14   2        0.07       -2.81      3.14 o
   2  14   2        3.65        3.75      3.48 o
   3  14   2       73.97      101.85      9.58 o
   4  14   2        0.43        1.92      4.84 o
  -3  15   2        0.42        4.81      4.10 o
  -2  15   2        0.02       -2.04      3.58 o
  -1  15   2       21.51       30.81     11.68 o
   0  15   2       12.06       14.09      5.10 o
   1  15   2        0.02        0.65      3.48 o
   2  15   2        0.61       -0.04      3.59 o
   3  15   2        0.56        4.81      5.10 o
  -2  16   2        9.70       26.77      6.60 o
  -1  16   2        6.06        6.01      5.10 o
   0  16   2       39.23       42.16      6.92 o
   1  16   2       15.44       10.55      8.76 o
   2  16   2       44.14       42.60     11.34 o
  -8   1   3        5.67       -0.37      6.01 o
  -7   1   3       72.46       92.40      9.62 o
  -6   1   3       17.14       17.97      2.89 o
  -5   1   3       96.02      100.57      3.88 o
  -4   1   3      231.28      206.94      6.79 o
  -3   1   3     1610.84     1396.21     32.98 o
  -2   1   3     3755.63     3476.20     51.50 o
  -1   1   3     2035.34     2051.38     43.63 o
   0   1   3        1.58        0.34      1.03 o
   1   1   3       39.84       61.16      2.02 o
   2   1   3     3423.78     3071.70     37.45 o
   3   1   3      495.15      455.79      6.41 o
   4   1   3      277.06      276.70      4.96 o
   5   1   3      210.77      190.55      7.77 o
   6   1   3      137.75      136.72     16.66 o
   7   1   3        1.72        4.88      4.29 o
   8   1   3        0.02       -0.07      3.62 o
  -8   2   3        8.57       12.02      6.87 o
  -7   2   3       72.35       78.44     14.26 o
  -6   2   3        2.90        1.77      2.16 o
  -5   2   3      205.23      214.50      6.28 o
  -4   2   3     1092.40      945.27     17.98 o
  -3   2   3      253.33      245.30      9.96 o
  -2   2   3      391.51      322.52      7.41 o
  -1   2   3     6989.04     7814.76     91.41 o
   0   2   3     1070.11     1190.10     18.71 o
   1   2   3      658.45      786.17      8.28 o
   2   2   3      147.34       96.89      2.21 o
   3   2   3        1.28        0.24      0.89 o
   4   2   3       58.15       55.97      5.26 o
   5   2   3       47.46       64.47      5.18 o
   6   2   3       94.74       90.20      6.53 o
   7   2   3       13.09       18.84      4.37 o
   8   2   3        2.35        4.57      4.11 o
  -8   3   3       31.46       49.33     15.98 o
  -7   3   3       16.43       21.18      4.73 o
  -6   3   3      106.93      102.96      4.75 o
  -5   3   3       14.60       14.15      2.07 o
  -4   3   3      276.76      307.14      7.04 o
  -3   3   3        0.05       -0.58      1.32 o
  -2   3   3       20.90       16.30      1.65 o
  -1   3   3     3270.91     3240.64     52.69 o
   0   3   3      448.66      421.06      5.87 o
   1   3   3      619.95      636.47      7.21 o
   2   3   3      604.41      632.33      7.47 o
   3   3   3        2.81        4.01      1.19 o
   4   3   3      764.16      780.26     13.02 o
   5   3   3       64.46       61.12      5.08 o
   6   3   3        7.92        9.48      7.90 o
   7   3   3       37.36       38.70      5.67 o
   8   3   3        7.39       15.24      5.33 o
  -8   4   3        0.41       -3.08      3.76 o
  -7   4   3        5.59        6.22      3.96 o
  -6   4   3        1.56        2.06      3.16 o
  -5   4   3       37.94       36.95      3.04 o
  -4   4   3      880.19      883.21     18.32 o
  -3   4   3      130.54      109.05      3.63 o
  -2   4   3      518.13      508.98      8.93 o
  -1   4   3      100.54       86.12      3.62 o
   0   4   3     6019.57     6143.14     63.24 o
   1   4   3      214.72      249.73      4.39 o
   2   4   3     1539.97     1730.96     17.67 o
   3   4   3      105.04      104.46      3.44 o
   4   4   3      198.18      229.06      5.46 o
   5   4   3      164.37      169.84      5.21 o
   6   4   3       30.23       27.17      3.86 o
   7   4   3        8.30       14.61      4.73 o
   8   4   3        0.20       -4.13      4.13 o
  -8   5   3        0.57       -1.19      3.96 o
  -7   5   3        5.37        6.77      4.04 o
  -6   5   3      406.52      392.43     10.54 o
  -5   5   3       22.43       14.85      2.96 o
  -4   5   3        3.08        2.80      2.17 o
  -3   5   3      192.46      205.15      5.75 o
  -2   5   3     4515.31     5146.84     62.92 o
  -1   5   3     8133.38     8349.12     99.13 o
   0   5   3      191.57      190.45      3.11 o
   1   5   3       18.59       20.11      1.87 o
   2   5   3       45.87       81.51      4.06 o
   3   5   3       71.26       73.02      2.62 o
   4   5   3      175.46      171.35      5.78 o
   5   5   3       62.36       63.84      3.73 o
   6   5   3      138.79      124.02      8.50 o
   7   5   3       12.77       14.62      6.70 o
   8   5   3        1.15       -3.01      4.25 o
  -8   6   3        0.04       -1.93      6.87 o
  -7   6   3        6.49        3.05      4.25 o
  -6   6   3       23.91       26.72      3.96 o
  -5   6   3        0.21       -1.48      3.10 o
  -4   6   3      226.59      214.97      8.49 o
  -3   6   3     1213.35     1211.53     18.70 o
  -2   6   3      178.04      174.79      5.35 o
  -1   6   3     1528.89     1464.45     20.93 o
   0   6   3      416.43      399.05      7.09 o
   1   6   3      151.66      169.77      3.94 o
   2   6   3       51.34       51.43      3.07 o
   3   6   3      411.21      400.91      8.86 o
   4   6   3       11.52        7.98      2.05 o
   5   6   3       12.14       10.86      3.08 o
   6   6   3        4.29        8.47      5.67 o
   7   6   3       28.74       30.57      5.82 o
  -7   7   3        3.57        2.82      4.25 o
  -6   7   3      142.61      153.69      8.75 o
  -5   7   3        2.49        0.53      2.70 o
  -4   7   3        6.62        6.16      4.29 o
  -3   7   3      136.32      114.20      4.95 o
  -2   7   3       85.15       68.67      3.89 o
  -1   7   3      436.94      352.97      8.12 o
   0   7   3       23.57       33.90      2.43 o
   1   7   3      485.71      517.15      7.20 o
   2   7   3      257.19      249.36      5.25 o
   3   7   3      524.09      548.21     10.66 o
   4   7   3       13.43       11.10      2.81 o
   5   7   3       12.96       13.58      3.30 o
   6   7   3       19.59       24.19      9.10 o
   7   7   3        0.31        0.82      4.20 o
  -7   8   3        0.69        6.81      5.08 o
  -6   8   3       12.82       19.17      3.88 o
  -5   8   3        4.15        1.88      2.96 o
  -4   8   3       13.26       14.40      8.76 o
  -3   8   3      155.03      192.84      6.61 o
  -2   8   3      235.21      164.46      5.88 o
  -1   8   3      408.67      432.47      9.56 o
   0   8   3      265.17      231.11      8.20 o
   1   8   3      407.56      388.02      6.21 o
   2   8   3       64.30       57.41      4.94 o
   3   8   3       33.76       35.16      2.88 o
   4   8   3        6.76        7.88      2.79 o
   5   8   3      184.87      215.26      8.01 o
   6   8   3        3.78        0.69      3.89 o
   7   8   3        3.79        6.56      4.87 o
  -7   9   3       28.80       35.72      7.04 o
  -6   9   3       19.64       18.40      4.31 o
  -5   9   3       16.03        9.43      3.50 o
  -4   9   3       11.33       10.47      2.94 o
  -3   9   3       13.99        6.55      2.78 o
  -2   9   3      162.18      144.51      5.80 o
  -1   9   3       20.64       20.44      3.01 o
   0   9   3      977.85      904.92     16.04 o
   1   9   3      258.78      299.80     11.96 o
   2   9   3        2.04        0.46      2.02 o
   3   9   3      146.34      142.05      9.75 o
   4   9   3       60.82       54.75      4.66 o
   5   9   3        0.81        1.98      5.36 o
   6   9   3        3.97        0.93      4.12 o
   7   9   3        0.08       -4.60      4.60 o
  -7  10   3        6.85        4.11      4.14 o
  -6  10   3        5.36        2.03      4.22 o
  -5  10   3       11.90       -0.52      3.77 o
  -4  10   3       17.21       20.17      3.70 o
  -3  10   3       60.57       54.33      4.69 o
  -2  10   3       38.92       32.72      3.73 o
  -1  10   3      143.75      148.36      6.38 o
   0  10   3      983.18      984.91     17.67 o
   1  10   3        0.03       -2.45      2.45 o
   2  10   3       40.69       39.34      4.05 o
   3  10   3       32.64       51.53      6.36 o
   4  10   3       56.74       72.07      8.48 o
   5  10   3        2.23        0.97      4.39 o
   6  10   3        0.17        6.32      4.70 o
  -6  11   3       37.29       41.44      5.60 o
  -5  11   3        0.19       -0.05      3.08 o
  -4  11   3       27.11       17.87      3.16 o
  -3  11   3        0.94       -3.46      3.80 o
  -2  11   3      290.51      286.63      9.16 o
  -1  11   3       68.88       72.60      6.02 o
   0  11   3      310.54      294.26      9.15 o
   1  11   3      118.94      115.41      6.36 o
   2  11   3        6.21        9.36      3.66 o
   3  11   3       58.88       64.53      6.84 o
   4  11   3        0.31       -0.44      2.75 o
   5  11   3       15.31       15.95      3.94 o
   6  11   3        0.12       -4.37      4.37 o
  -6  12   3        1.36        6.96      4.09 o
  -5  12   3       56.73       59.74      6.04 o
  -4  12   3        8.01        5.75      3.91 o
  -3  12   3        2.30        4.91      3.02 o
  -2  12   3        0.37        0.25      2.86 o
  -1  12   3       12.00       19.98      3.98 o
   0  12   3       70.14       56.65      6.06 o
   1  12   3       45.22       36.93      4.46 o
   2  12   3        3.84        1.41      2.86 o
   3  12   3        7.59        5.54      4.29 o
   4  12   3       30.86       34.58      6.16 o
   5  12   3        9.62        5.43      4.96 o
  -5  13   3       19.09       16.55      6.06 o
  -4  13   3        1.85        3.44      4.62 o
  -3  13   3        0.41       -0.23      3.10 o
  -2  13   3       43.07       45.93      5.23 o
  -1  13   3        9.50       12.00      3.54 o
   0  13   3        0.65        4.53      4.98 o
   1  13   3       39.15       37.88      4.71 o
   2  13   3        6.70        8.98      3.54 o
   3  13   3       11.64        6.67      7.90 o
   4  13   3       10.94        5.46      4.98 o
   5  13   3        5.27       12.07      5.67 o
  -4  14   3        1.00        0.97      5.22 o
  -3  14   3       19.95       18.59      6.23 o
  -2  14   3       26.93       31.07      8.30 o
  -1  14   3        2.82       -3.95      3.95 o
   0  14   3       10.76       14.24      4.49 o
   1  14   3        0.01        5.09      3.41 o
   2  14   3        0.04       -2.98      2.98 o
   3  14   3       25.18       31.40      6.44 o
   4  14   3        0.18        1.72      5.28 o
  -3  15   3        0.15       -3.20      3.53 o
  -2  15   3       92.53      102.25      7.60 o
  -1  15   3       11.26       18.24      5.33 o
   0  15   3        4.62        6.56      9.96 o
   1  15   3       33.71       37.55      5.21 o
   2  15   3        0.17        7.48      5.08 o
   3  15   3       16.71       10.94      5.67 o
  -2  16   3       13.95       13.10      5.77 o
  -1  16   3        8.05       18.59      9.79 o
   0  16   3        1.95       -4.12      4.12 o
   1  16   3        0.34        4.47      6.87 o
   2  16   3        1.69       -6.18      7.56 o
  -8   0   4       20.91       22.33      6.87 o
  -7   0   4        0.19        0.34      4.47 o
  -6   0   4        5.54       -1.28      5.33 o
  -5   0   4      401.56      381.00     30.23 o
  -4   0   4     1654.13     1674.54     28.90 o
  -3   0   4      824.40      973.98     25.77 o
  -2   0   4     4516.60     5442.62    112.34 o
  -1   0   4     1645.53     1942.73     34.36 o
   0   0   4      214.11      182.14      4.81 o
   1   0   4    13230.09    14594.02    211.44 o
   2   0   4     9185.04     9250.01    135.70 o
   3   0   4      483.44      575.22     10.64 o
   4   0   4     1163.32     1186.30     31.95 o
   5   0   4       12.43       10.31      4.47 o
   6   0   4       28.29       33.32      6.87 o
   7   0   4        0.47       -3.78      3.78 o
   8   0   4        7.27       13.40      6.87 o
  -8   1   4       33.47       40.22      7.73 o
  -7   1   4        9.16        6.71      3.52 o
  -6   1   4       26.52       28.50      3.32 o
  -5   1   4       10.28        9.96      6.36 o
  -4   1   4       51.78       57.03      5.84 o
  -3   1   4     3968.29     4137.74     75.24 o
  -2   1   4       74.49       93.27      4.41 o
  -1   1   4    13725.09    13259.53    192.02 o
   0   1   4     3146.60     3187.07     45.40 o
   1   1   4    17926.63    18659.85    221.51 o
   2   1   4     3605.61     3867.01     46.77 o
   3   1   4      438.25      506.75      6.77 o
   4   1   4       89.98       94.48      3.54 o
   5   1   4       89.39       61.75      5.22 o
   6   1   4       20.44       15.02      3.62 o
   7   1   4        0.00       -1.53      3.03 o
   8   1   4        0.32        2.00      3.96 o
  -8   2   4       10.83       -0.69      5.15 o
  -7   2   4        4.29       -0.17      3.16 o
  -6   2   4       74.13       70.16      5.16 o
  -5   2   4      292.65      345.43     10.08 o
  -4   2   4      107.92       98.94      7.21 o
  -3   2   4        0.86        2.70      1.71 o
  -2   2   4     2835.36     2880.14     43.97 o
  -1   2   4       23.25       15.66      1.39 o
   0   2   4     5100.40     5474.72     79.07 o
   1   2   4     5968.58     6675.24     60.98 o
   2   2   4      718.44      828.92     12.00 o
   3   2   4      933.54      990.69     14.54 o
   4   2   4      506.88      507.63      9.45 o
   5   2   4        2.84        2.53      2.64 o
   6   2   4       75.24       86.04      6.65 o
   7   2   4        5.97        1.58      4.29 o
   8   2   4        8.84        8.51      4.73 o
  -8   3   4        5.22        3.86      4.29 o
  -7   3   4       18.63       33.38     10.82 o
  -6   3   4      222.41      220.51      6.54 o
  -5   3   4      281.98      278.42      7.45 o
  -4   3   4      123.92      124.75      4.47 o
  -3   3   4     1514.15     1368.60     19.57 o
  -2   3   4      120.48      153.44      4.32 o
  -1   3   4     5243.61     5022.27     60.15 o
   0   3   4     1415.14     1437.64     18.50 o
   1   3   4       12.01        4.68      0.80 o
   2   3   4      326.59      283.24      4.23 o
   3   3   4      857.11      891.37     12.55 o
   4   3   4       55.43       45.23      2.96 o
   5   3   4       97.82       88.34      5.92 o
   6   3   4        1.05        1.06      3.13 o
   7   3   4       10.23        9.86      4.25 o
   8   3   4        0.46       -0.02      4.25 o
  -8   4   4        1.87        1.78      5.33 o
  -7   4   4        0.05        2.14      3.47 o
  -6   4   4      250.15      250.83     10.05 o
  -5   4   4       14.97       33.64      3.33 o
  -4   4   4       28.56       23.75      2.53 o
  -3   4   4      192.32      194.57      4.37 o
  -2   4   4     1674.03     1613.99     21.95 o
  -1   4   4      341.53      354.98      6.74 o
   0   4   4     1636.30     1679.90     16.85 o
   1   4   4      252.37      249.08      4.39 o
   2   4   4     1158.34     1038.80     11.91 o
   3   4   4       43.42       53.13      2.14 o
   4   4   4      166.15      143.40      4.42 o
   5   4   4       48.47       44.56      5.40 o
   6   4   4      105.17      100.21      5.86 o
   7   4   4        2.46        6.36      4.13 o
   8   4   4        0.38        5.76      4.49 o
  -8   5   4        2.00        3.16      5.15 o
  -7   5   4        0.08       -0.79      3.38 o
  -6   5   4       54.15       60.18      5.17 o
  -5   5   4      501.99      527.55     14.20 o
  -4   5   4        1.91        2.47      4.98 o
  -3   5   4      274.83      233.20      4.80 o
  -2   5   4     1610.46     1283.90     18.71 o
  -1   5   4      337.73      296.52      7.54 o
   0   5   4       60.31       44.40      1.76 o
   1   5   4        5.12        4.04      1.46 o
   2   5   4        1.69       -0.04      0.95 o
   3   5   4        0.31        1.43      1.24 o
   4   5   4       46.90       55.41      3.18 o
   5   5   4        2.52        4.33      2.61 o
   6   5   4       92.45       83.63      7.29 o
   7   5   4       26.73       25.37      5.67 o
  -8   6   4       11.50       17.69      5.82 o
  -7   6   4       58.94       63.63      7.38 o
  -6   6   4        9.56        9.91      3.36 o
  -5   6   4       11.92       14.36      3.89 o
  -4   6   4      295.03      253.08      9.22 o
  -3   6   4        0.69        2.13      1.91 o
  -2   6   4     1031.43      891.52     17.49 o
  -1   6   4      536.05      620.92     11.09 o
   0   6   4     2224.60     2026.28     23.46 o
   1   6   4     2665.39     2755.58     43.74 o
   2   6   4       48.68       51.33      2.25 o
   3   6   4      252.46      326.72      5.72 o
   4   6   4      175.84      204.23      5.60 o
   5   6   4      219.87      231.75      7.67 o
   6   6   4       11.43       10.75      4.47 o
   7   6   4        2.41        4.12      6.18 o
  -7   7   4        2.65        3.15      3.22 o
  -6   7   4       43.59       54.30      5.21 o
  -5   7   4        0.96       -3.27      3.27 o
  -4   7   4       39.48       44.67      4.01 o
  -3   7   4      470.26      434.44      9.64 o
  -2   7   4       18.81       12.38      2.25 o
  -1   7   4      861.14      835.53     14.57 o
   0   7   4      877.66      875.10     11.79 o
   1   7   4       44.82       87.58      3.12 o
   2   7   4       73.84       62.21      2.87 o
   3   7   4        0.78        3.47      2.11 o
   4   7   4      166.79      161.35      7.34 o
   5   7   4      108.04       98.92      6.39 o
   6   7   4        2.80        5.55      5.67 o
   7   7   4       12.28       15.04      5.33 o
  -7   8   4        4.66       -1.53      3.26 o
  -6   8   4       36.65       27.25      4.42 o
  -5   8   4        0.66        3.96      3.47 o
  -4   8   4      173.60      159.35      6.42 o
  -3   8   4      844.49      766.67     18.83 o
  -2   8   4       96.32      105.83      9.15 o
  -1   8   4      218.33      191.03      6.97 o
   0   8   4      534.53      574.14     11.33 o
   1   8   4      273.26      247.02      4.82 o
   2   8   4       28.77       33.90      3.13 o
   3   8   4       24.55       26.64      4.09 o
   4   8   4        1.04        3.69      2.58 o
   5   8   4        1.61        1.00      2.89 o
   6   8   4       14.39       11.93      6.36 o
   7   8   4       18.58       14.73      5.46 o
  -7   9   4        0.44       -3.37      3.37 o
  -6   9   4        0.19       -2.47      3.16 o
  -5   9   4        0.34       -2.15      3.76 o
  -4   9   4       97.79       90.74      7.46 o
  -3   9   4      216.90      213.82      7.45 o
  -2   9   4        3.17        1.25      2.32 o
  -1   9   4      124.93      124.72      5.42 o
   0   9   4     1402.10     1390.36     21.97 o
   1   9   4       82.19       95.78      4.99 o
   2   9   4      828.38      761.31     14.18 o
   3   9   4        1.56        2.72      2.20 o
   4   9   4       63.48       53.58      8.58 o
   5   9   4       23.89       27.38      4.96 o
   6   9   4        0.08       -0.11      4.29 o
   7   9   4       25.31       38.82     10.65 o
  -7  10   4        1.81        4.05      5.12 o
  -6  10   4       27.41       22.81      4.58 o
  -5  10   4        2.05        3.02      3.38 o
  -4  10   4       29.01       33.05      4.22 o
  -3  10   4       15.62       11.63      3.06 o
  -2  10   4      170.97      190.02      9.64 o
  -1  10   4       40.62       37.06      4.01 o
   0  10   4      418.75      434.40     11.30 o
   1  10   4      102.54       99.56      5.39 o
   2  10   4       12.64       15.46      4.20 o
   3  10   4       11.28        3.95      3.64 o
   4  10   4        7.60        6.38      4.74 o
   5  10   4        8.58       11.35      3.54 o
   6  10   4        0.14        2.86      4.87 o
  -6  11   4        6.90        3.99      5.07 o
  -5  11   4        7.06       11.03      4.28 o
  -4  11   4       26.10       20.16      3.90 o
  -3  11   4        3.10        2.86      2.84 o
  -2  11   4      747.26      721.54     15.31 o
  -1  11   4       53.98       57.36      4.88 o
   0  11   4      260.75      251.86      8.55 o
   1  11   4      802.74      882.86     17.13 o
   2  11   4       44.84       35.87      6.70 o
   3  11   4       73.01       74.37      7.14 o
   4  11   4        1.01       -1.86      2.59 o
   5  11   4        3.43       11.01      3.68 o
   6  11   4        3.26        1.07      4.87 o
  -6  12   4        4.08        7.63      4.23 o
  -5  12   4        8.13        5.69      3.81 o
  -4  12   4        9.00       12.67      3.79 o
  -3  12   4        0.91       -2.59      2.59 o
  -2  12   4       73.79       74.85      5.82 o
  -1  12   4       93.55       87.05      6.11 o
   0  12   4       14.65       12.71      3.53 o
   1  12   4       27.66       30.92      4.30 o
   2  12   4        0.01       -1.88      2.82 o
   3  12   4        2.00        1.08      3.87 o
   4  12   4        2.76        1.13      4.12 o
   5  12   4        1.90        1.63      3.67 o
  -5  13   4        2.86        1.22      4.90 o
  -4  13   4       12.86       15.90      4.28 o
  -3  13   4       33.30       31.05      4.67 o
  -2  13   4      158.35      169.11      8.17 o
  -1  13   4       96.60       90.42      7.65 o
   0  13   4       28.25       33.15      5.46 o
   1  13   4      118.08      129.22      8.83 o
   2  13   4        1.39        3.05      3.08 o
   3  13   4       26.31       20.83      5.71 o
   4  13   4        0.34        7.24      4.73 o
   5  13   4        0.04       -3.89      4.73 o
  -4  14   4       21.89       36.48     13.91 o
  -3  14   4       10.33       11.52      4.01 o
  -2  14   4        0.08        4.20      3.48 o
  -1  14   4       20.06       14.68      6.01 o
   0  14   4        5.08        2.50      3.78 o
   1  14   4       48.28       46.64      5.42 o
   2  14   4        0.42        3.66      4.98 o
   3  14   4        1.18       -4.20      4.20 o
   4  14   4       16.96       15.40      6.19 o
  -3  15   4        2.90       -1.70      3.54 o
  -2  15   4        1.78        1.37      3.69 o
  -1  15   4        0.88        6.78      7.04 o
   0  15   4        0.79       -0.98      4.20 o
   1  15   4        1.69        2.18      3.61 o
   2  15   4        0.17        0.40      5.84 o
   3  15   4        2.75        1.72      8.25 o
  -2  16   4       14.25        7.21      7.56 o
  -1  16   4        2.79        7.15      9.62 o
   0  16   4        0.00        2.95      4.60 o
   1  16   4       18.59       21.99      7.90 o
  -8   1   5        0.79        4.02      7.21 o
  -7   1   5        2.74        5.84      3.40 o
  -6   1   5       52.95       59.54      3.73 o
  -5   1   5        3.60       -1.03      3.09 o
  -4   1   5      186.76      194.04     17.01 o
  -3   1   5        4.31        1.06      1.89 o
  -2   1   5     2158.42     2255.79     35.59 o
  -1   1   5     6584.80     6591.10    103.25 o
   0   1   5     5562.17     5786.72     59.00 o
   1   1   5    35030.51    33325.49    338.53 o
   2   1   5      101.81       84.14      2.79 o
   3   1   5       95.35       87.56      3.39 o
   4   1   5       69.58       82.93      5.22 o
   5   1   5       42.80       47.81      4.84 o
   6   1   5       15.33       17.03      4.13 o
   7   1   5       28.57       27.67      5.22 o
   8   1   5        1.01        5.08      4.25 o
  -8   2   5        9.44       17.86      5.10 o
  -7   2   5       14.95        3.07      3.47 o
  -6   2   5       20.83       16.84      3.01 o
  -5   2   5      282.06      261.95      8.74 o
  -4   2   5      132.28       93.41     11.34 o
  -3   2   5       45.23       83.96      3.49 o
  -2   2   5     1370.45     1635.61     42.34 o
  -1   2   5     2446.78     2517.08     31.63 o
   0   2   5    26714.73    25966.35    307.31 o
   1   2   5     3830.21     3835.67     35.80 o
   2   2   5       30.30       51.92      2.42 o
   3   2   5       59.77       67.32      3.03 o
   4   2   5       14.71       32.51      2.57 o
   5   2   5      126.32      117.27      6.55 o
   6   2   5        1.77        5.15      3.27 o
   7   2   5        1.66        3.64      3.71 o
   8   2   5        0.72       -2.45      5.84 o
  -8   3   5        0.04        5.80      4.25 o
  -7   3   5        1.11        0.00      3.16 o
  -6   3   5      229.28      253.18      6.90 o
  -5   3   5        9.18        5.78      2.29 o
  -4   3   5       48.03       40.98      3.17 o
  -3   3   5      373.20      416.73      8.32 o
  -2   3   5        9.11        3.04      1.31 o
  -1   3   5      821.44      806.40     11.96 o
   0   3   5      732.79      739.31     10.76 o
   1   3   5       93.64       94.32      2.21 o
   2   3   5      125.23      124.27      2.61 o
   3   3   5     1181.61     1178.04     17.13 o
   4   3   5       26.43       19.60      2.41 o
   5   3   5       54.63       49.25      4.84 o
   6   3   5        3.91        1.25      2.88 o
   7   3   5       25.95       19.27      4.84 o
   8   3   5        0.29        1.28      4.73 o
  -8   4   5       36.26       31.38      6.19 o
  -7   4   5      105.71      138.26     10.31 o
  -6   4   5        2.82        8.35      3.05 o
  -5   4   5      967.80      922.40     15.84 o
  -4   4   5       35.40       30.52      4.17 o
  -3   4   5      651.83      565.34     10.38 o
  -2   4   5       55.36       52.44      6.26 o
  -1   4   5     2267.75     2557.30     37.54 o
   0   4   5     1449.43     1407.98     16.38 o
   1   4   5      249.71      297.78      6.15 o
   2   4   5       93.32       72.51      4.33 o
   3   4   5       21.53       16.22      1.98 o
   4   4   5      362.59      401.41      8.97 o
   5   4   5        0.11       -0.76      2.25 o
   6   4   5        2.47        2.10      2.62 o
   7   4   5       24.37       21.84      5.22 o
   8   4   5        7.14        5.66      4.94 o
  -8   5   5        0.86        2.22      6.70 o
  -7   5   5       15.44       11.30      3.90 o
  -6   5   5      108.75      100.94      7.03 o
  -5   5   5      173.55      150.32      7.63 o
  -4   5   5       21.86       13.77      2.64 o
  -3   5   5      106.47      104.95      3.18 o
  -2   5   5       10.69        8.66      1.84 o
  -1   5   5       31.95       24.00      2.31 o
   0   5   5        3.05        6.58      1.08 o
   1   5   5      327.86      447.69      7.48 o
   2   5   5       72.25       65.96      2.36 o
   3   5   5        2.86        2.75      1.61 o
   4   5   5       60.91       64.28      3.45 o
   5   5   5      125.55      131.35      6.07 o
   6   5   5        3.61        0.86      3.16 o
   7   5   5        0.53       -1.20      3.64 o
  -8   6   5        3.07       -4.62      4.62 o
  -7   6   5       11.27       14.13      6.47 o
  -6   6   5        6.09        4.23      3.01 o
  -5   6   5        5.34        8.85      3.76 o
  -4   6   5      967.83      966.57     26.43 o
  -3   6   5      116.60      144.68      8.92 o
  -2   6   5     1299.30     1431.25     21.02 o
  -1   6   5      311.68      244.98      6.32 o
   0   6   5      781.01      856.40     10.95 o
   1   6   5       78.93       74.08      4.07 o
   2   6   5        9.51       25.13      1.79 o
   3   6   5        5.00        3.54      1.68 o
   4   6   5       18.85       16.01      2.43 o
   5   6   5      183.50      176.63      8.98 o
   6   6   5        4.24        1.03      5.67 o
   7   6   5        8.13        5.21      4.49 o
  -7   7   5        7.04        5.55      3.46 o
  -6   7   5       14.92       13.95      4.16 o
  -5   7   5      716.53      710.82     18.07 o
  -4   7   5       34.84       24.19      3.38 o
  -3   7   5      904.24      817.26     23.39 o
  -2   7   5      231.27      176.39      5.87 o
  -1   7   5      478.29      424.30     10.93 o
   0   7   5        0.75        2.75      1.27 o
   1   7   5       32.39       19.39      2.08 o
   2   7   5       12.21       13.60      1.98 o
   3   7   5      165.14      174.41      6.05 o
   4   7   5        0.12       -2.21      2.21 o
   5   7   5       55.08       52.85      6.06 o
   6   7   5       54.71       61.55      7.56 o
   7   7   5        0.04        7.73      4.79 o
  -7   8   5        0.10       -0.96      4.79 o
  -6   8   5       38.95       39.56      4.95 o
  -5   8   5        7.81        2.10      3.47 o
  -4   8   5       45.54       48.61      4.90 o
  -3   8   5      291.65      280.83      8.96 o
  -2   8   5       94.10      117.63      7.50 o
  -1   8   5      198.46      191.94      6.34 o
   0   8   5      324.21      300.01      7.69 o
   1   8   5      771.33      837.99     10.70 o
   2   8   5       56.94       69.56      4.14 o
   3   8   5       36.21       39.72      3.70 o
   4   8   5       13.02       22.26      3.44 o
   5   8   5        0.71       -2.08      2.69 o
   6   8   5        3.00        3.88      4.25 o
   7   8   5        2.51       -4.07      4.70 o
  -7   9   5        4.50        6.91      4.95 o
  -6   9   5        0.09        3.71      3.29 o
  -5   9   5       50.85       67.84      5.55 o
  -4   9   5        0.42       -0.42      2.52 o
  -3   9   5      182.97      165.65      8.11 o
  -2   9   5      702.97      686.62     13.86 o
  -1   9   5       98.91       91.81      5.02 o
   0   9   5      228.94      206.47      7.13 o
   1   9   5      275.18      218.59      7.09 o
   2   9   5      686.20      743.03     16.07 o
   3   9   5       67.07       68.06      4.60 o
   4   9   5       13.15       11.95      3.24 o
   5   9   5        9.21       10.35      3.98 o
   6   9   5        0.15        2.45      4.11 o
  -7  10   5        0.30        8.25      7.56 o
  -6  10   5       14.31       16.77      4.21 o
  -5  10   5        6.11        5.00      4.29 o
  -4  10   5      114.11      120.36      6.58 o
  -3  10   5       28.07       28.28      3.93 o
  -2  10   5      142.06      134.54      8.63 o
  -1  10   5      128.65      135.11      8.97 o
   0  10   5      275.19      291.07      8.62 o
   1  10   5      316.89      306.10     18.22 o
   2  10   5        0.02        5.96      3.71 o
   3  10   5       18.19       20.83     10.82 o
   4  10   5       96.51      109.08      6.11 o
   5  10   5       18.17       25.71      4.22 o
   6  10   5        4.23        3.93      4.84 o
  -6  11   5        4.08        6.72      7.25 o
  -5  11   5        0.17       -3.62      3.62 o
  -4  11   5       32.74       30.06      4.34 o
  -3  11   5       13.86        5.81      3.12 o
  -2  11   5       22.17       15.87      3.55 o
  -1  11   5       89.80       86.97      8.49 o
   0  11   5      347.18      341.02      9.86 o
   1  11   5      294.87      292.04     20.73 o
   2  11   5        0.12        3.04      4.00 o
   3  11   5        4.54        6.53      4.13 o
   4  11   5        2.40        0.83      3.02 o
   5  11   5        2.65        1.14      3.43 o
   6  11   5       19.28       17.11      6.53 o
  -6  12   5        4.25       -1.50      5.33 o
  -5  12   5        0.58        2.29      3.78 o
  -4  12   5       53.92       55.56      5.53 o
  -3  12   5        0.20        0.66      2.86 o
  -2  12   5        8.43       15.21      4.59 o
  -1  12   5      688.54      672.17     17.97 o
   0  12   5       14.10        6.89      3.12 o
   1  12   5       10.43       12.06      3.41 o
   2  12   5       16.18        6.53      4.13 o
   3  12   5        0.45       12.76      4.70 o
   4  12   5       41.88       49.47      7.09 o
   5  12   5        0.89        4.18      5.15 o
  -5  13   5       15.84        9.49      4.17 o
  -4  13   5        1.99        6.61      3.79 o
  -3  13   5       13.00       15.87      6.62 o
  -2  13   5       10.32        6.87      3.61 o
  -1  13   5       73.78       79.20      7.29 o
   0  13   5       97.34       96.23      7.46 o
   1  13   5        0.28       -2.94      2.94 o
   2  13   5       34.30       39.56     14.60 o
   3  13   5       19.17       25.08      5.77 o
   4  13   5       11.42        9.90      5.46 o
   5  13   5        4.19       14.43      7.90 o
  -4  14   5        0.13       -0.84      3.69 o
  -3  14   5        0.20       -3.16      3.16 o
  -2  14   5       15.07       24.83      5.73 o
  -1  14   5        9.44       13.59      6.53 o
   0  14   5       60.70       73.46      8.93 o
   1  14   5       62.54       77.31     10.12 o
   2  14   5        0.51       -0.09      4.37 o
   3  14   5        8.22       12.19      5.61 o
   4  14   5        8.29        3.97      5.28 o
  -3  15   5        0.00       -2.42      3.68 o
  -2  15   5        1.63       10.57      4.29 o
  -1  15   5       17.08       19.96      6.18 o
   0  15   5        3.84        6.06      4.47 o
   1  15   5       12.80       13.12      4.18 o
   2  15   5       12.08       10.66      5.61 o
   3  15   5        0.94       -2.06      7.90 o
  -1  16   5       40.35       36.37      6.92 o
   0  16   5        0.01        7.56      6.87 o
   1  16   5       23.48       20.08      6.19 o
  -8   0   6       17.75       18.55      6.53 o
  -7   0   6      122.05      129.86     11.34 o
  -6   0   6       53.52       55.39      5.33 o
  -5   0   6       71.19       90.01      7.90 o
  -4   0   6      280.65      201.32     10.99 o
  -2   0   6     2705.59     3358.61     72.49 o
  -1   0   6     9110.78     9047.76    129.84 o
   0   0   6    29508.21    30180.04   1067.60 o
   1   0   6    18163.72    18788.18    267.95 o
   2   0   6      682.08      850.44     14.20 o
   3   0   6      770.16      803.86     20.44 o
   4   0   6      176.37      174.53     10.31 o
   5   0   6      103.12       94.48      8.93 o
   6   0   6       52.80       58.40      8.59 o
   7   0   6       11.67        3.09      4.81 o
   8   0   6        0.16       -5.15      5.15 o
  -8   1   6        3.67        8.76      4.13 o
  -7   1   6        0.02       -0.17      2.92 o
  -6   1   6        4.10        3.10      2.44 o
  -5   1   6       66.78       65.01      5.18 o
  -4   1   6       16.46       14.51      2.92 o
  -3   1   6      176.69      207.27      5.94 o
  -2   1   6      138.77      110.09      3.37 o
  -1   1   6       40.68       36.21      2.40 o
   0   1   6      386.27      333.91      5.95 o
   1   1   6    10556.98    10400.50    105.28 o
   2   1   6      317.45      322.31      6.06 o
   3   1   6        1.82        2.63      1.49 o
   4   1   6       80.03      100.74      5.84 o
   5   1   6        0.35        4.44      3.03 o
   6   1   6       51.48       44.39      7.39 o
   7   1   6        0.45       -2.16      3.27 o
   8   1   6        4.32        1.97      4.45 o
  -8   2   6       13.05       12.20      4.73 o
  -7   2   6       39.06       36.91      5.22 o
  -6   2   6        2.97       -0.65      2.54 o
  -5   2   6       55.76       66.19      5.22 o
  -4   2   6       26.36       24.17      2.64 o
  -3   2   6      967.23      978.14     22.02 o
  -2   2   6      137.64      178.52      4.45 o
  -1   2   6      184.16      254.21      9.42 o
   0   2   6     1287.04     1493.72     19.43 o
   1   2   6      950.77      899.90     10.83 o
   2   2   6      889.69      950.17     22.70 o
   3   2   6       52.36       72.42      3.24 o
   4   2   6      348.38      329.98     17.01 o
   5   2   6      301.42      277.10     10.08 o
   6   2   6        5.91        2.21      3.27 o
   7   2   6       24.78       31.25      5.46 o
   8   2   6        0.96       -8.59      8.59 o
  -8   3   6        2.23        8.17      4.35 o
  -7   3   6       11.47       10.36      3.49 o
  -6   3   6       86.25       98.33      5.27 o
  -5   3   6        3.42       -0.21      1.77 o
  -4   3   6        3.92        2.04      1.84 o
  -3   3   6      177.17      213.92      5.64 o
  -2   3   6     5362.44     5474.06     66.18 o
  -1   3   6     1323.22     1340.61     20.72 o
   0   3   6      793.68      979.41     30.75 o
   1   3   6      798.31      707.59      8.22 o
   2   3   6       21.20       26.03      1.42 o
   3   3   6      664.21      604.52     10.58 o
   4   3   6       52.12       43.52      3.17 o
   5   3   6       19.63       17.45      3.76 o
   6   3   6       21.51       18.91      4.47 o
   7   3   6        0.02        0.14      3.71 o
   8   3   6        0.88       -0.25      3.56 o
  -8   4   6       10.84       10.48      4.98 o
  -7   4   6        0.36       -1.70      3.24 o
  -6   4   6        0.24        0.46      3.61 o
  -5   4   6        5.35        3.50      2.01 o
  -4   4   6      436.86      475.38     10.10 o
  -3   4   6      130.28      139.07      5.65 o
  -2   4   6      528.59      518.63      9.32 o
  -1   4   6      824.51      861.66     12.09 o
   0   4   6      125.04      105.74      3.33 o
   1   4   6     1566.03     1399.35     16.46 o
   2   4   6        6.15        3.49      1.73 o
   3   4   6      604.90      648.19     10.05 o
   4   4   6       45.18       54.10      3.17 o
   5   4   6        3.76        1.14      3.62 o
   6   4   6        1.18        3.20      2.96 o
   7   4   6       27.46       31.11      4.63 o
  -8   5   6        3.66        1.55      4.37 o
  -7   5   6       88.20       82.43      6.07 o
  -6   5   6      151.97      148.40     10.82 o
  -5   5   6       27.35       38.49      3.96 o
  -4   5   6        8.82       11.30      2.56 o
  -3   5   6      151.05      167.78      6.29 o
  -2   5   6      153.82       82.51      4.14 o
  -1   5   6     2607.24     2604.76     33.84 o
   0   5   6      615.93      727.99      8.82 o
   1   5   6      134.57      182.70      4.12 o
   2   5   6       64.52       69.64      3.15 o
   3   5   6      421.81      468.27      9.27 o
   4   5   6        0.47       -0.98      1.80 o
   5   5   6      150.96      161.65     13.24 o
   6   5   6       30.62       33.88      4.21 o
   7   5   6        2.42        4.56      3.96 o
  -8   6   6       14.69       30.36      9.79 o
  -7   6   6        1.95       -0.43      3.08 o
  -6   6   6        7.40        5.06      3.71 o
  -5   6   6      313.97      311.48     12.50 o
  -4   6   6      382.67      343.66     14.96 o
  -3   6   6     1444.59     1389.78     33.82 o
  -2   6   6      444.24      462.15      9.52 o
  -1   6   6        1.55        4.64      1.71 o
   0   6   6      859.62      865.82     10.36 o
   1   6   6      670.24      630.88      8.32 o
   2   6   6       80.56       88.74      2.84 o
   3   6   6       29.65       29.08      2.55 o
   4   6   6       10.24        0.69      2.18 o
   5   6   6        2.59        1.32      3.13 o
   6   6   6       13.96        9.96      4.25 o
   7   6   6        0.11        3.78      4.11 o
  -7   7   6        0.11        2.66      4.88 o
  -6   7   6       11.38        8.70      4.04 o
  -5   7   6       31.34       32.58      4.01 o
  -4   7   6       58.95       74.98      7.67 o
  -3   7   6      435.33      399.76      9.51 o
  -2   7   6      393.61      386.06      8.91 o
  -1   7   6      777.94      689.54     12.61 o
   0   7   6        0.11        0.40      1.08 o
   1   7   6       31.58       27.43      3.14 o
   2   7   6      223.18      308.45      6.34 o
   3   7   6      324.97      299.80      6.81 o
   4   7   6       62.96       44.87      4.01 o
   5   7   6        9.85        9.72      7.73 o
   6   7   6        0.00       -1.03      3.64 o
   7   7   6        0.56       -2.23      4.35 o
  -7   8   6       24.42       24.01      4.79 o
  -6   8   6        6.24        0.66      4.04 o
  -5   8   6      233.38      218.56      8.05 o
  -4   8   6      485.97      486.44     11.57 o
  -3   8   6       72.64       91.85      5.08 o
  -2   8   6       18.51       16.70      3.27 o
  -1   8   6        9.21        8.63      2.37 o
   0   8   6      359.59      335.61      6.95 o
   1   8   6      388.90      418.41      7.61 o
   2   8   6       53.23       46.13      3.00 o
   3   8   6       72.30       90.63      4.98 o
   4   8   6       73.09       75.90      5.11 o
   5   8   6       26.93       45.35      6.06 o
   6   8   6        1.77        1.94      3.96 o
   7   8   6        1.05        4.11      4.73 o
  -7   9   6        1.22        5.63      4.09 o
  -6   9   6       75.21       92.87     12.02 o
  -5   9   6       50.00       54.36      5.24 o
  -4   9   6      124.41      127.12      6.48 o
  -3   9   6      309.38      324.58      9.19 o
  -2   9   6      242.44      246.94      7.93 o
  -1   9   6       14.71       19.91      3.08 o
   0   9   6       32.10       36.13      3.68 o
   1   9   6      333.01      276.34      7.90 o
   2   9   6       12.66       11.67      2.33 o
   3   9   6       19.54       30.73      3.73 o
   4   9   6        0.15        5.31      2.88 o
   5   9   6        0.02       -0.77      3.80 o
   6   9   6        2.29       -1.34      4.20 o
  -6  10   6        3.49        5.73      4.48 o
  -5  10   6        0.89        1.00      3.12 o
  -4  10   6       83.98       81.61      5.75 o
  -3  10   6       36.23       23.71      3.76 o
  -2  10   6       26.64       26.09      5.18 o
  -1  10   6      411.63      399.04     10.97 o
   0  10   6       34.62       35.04      3.88 o
   1  10   6      404.65      413.92     10.37 o
   2  10   6        6.43        4.97      2.65 o
   3  10   6        6.30        9.34      4.12 o
   4  10   6        1.75        2.46      3.03 o
   5  10   6        3.92        3.96      4.37 o
   6  10   6        2.33       -4.19      4.19 o
  -6  11   6        4.57        6.13      3.77 o
  -5  11   6       11.07       10.00      8.07 o
  -4  11   6        0.85        4.06      3.02 o
  -3  11   6      191.22      204.14      8.11 o
  -2  11   6       32.57       28.02      5.71 o
  -1  11   6        3.20       10.68      3.61 o
   0  11   6       21.04       22.73      3.84 o
   1  11   6       10.91       18.93      3.62 o
   2  11   6      480.06      498.20     15.77 o
   3  11   6       60.48       59.38     12.20 o
   4  11   6        0.15       -2.31      3.02 o
   5  11   6        5.03       -0.18      3.30 o
  -5  12   6        3.01        5.08      4.79 o
  -4  12   6        0.72       -2.82      2.82 o
  -3  12   6        1.40        3.50      3.74 o
  -2  12   6       23.24       24.37      8.01 o
  -1  12   6       46.41       50.82      5.95 o
   0  12   6       13.41       11.63      3.30 o
   1  12   6        0.01        2.27      3.17 o
   2  12   6       35.45       41.65      7.04 o
   3  12   6       13.68        8.88      4.70 o
   4  12   6       17.32       31.60      6.26 o
   5  12   6        0.07        0.62      4.98 o
  -5  13   6        4.62        7.74      4.09 o
  -4  13   6        2.21        5.92      3.83 o
  -3  13   6       41.23       40.31      6.13 o
  -2  13   6        0.09       -2.72      2.76 o
  -1  13   6      194.09      190.31     13.74 o
   0  13   6       10.49       11.77      3.58 o
   1  13   6        0.14       -3.01      3.01 o
   2  13   6       50.74       68.78      7.87 o
   3  13   6        1.02       -2.48      4.35 o
   4  13   6        0.58        8.21      5.28 o
  -4  14   6        1.18        4.67      4.01 o
  -3  14   6        8.74       11.91      4.35 o
  -2  14   6        0.56       -0.55      3.30 o
  -1  14   6        0.06       -3.40      3.40 o
   0  14   6       83.91       87.63     14.94 o
   1  14   6        0.17        1.79      3.42 o
   2  14   6        0.00       -0.52      4.62 o
   3  14   6        6.33        0.86      5.10 o
   4  14   6       16.72        9.10      7.73 o
  -3  15   6        0.42       -0.14      5.50 o
  -2  15   6        3.05        5.07      4.73 o
  -1  15   6        8.24       20.08      5.37 o
   0  15   6       18.14       13.24     12.20 o
   1  15   6        0.15       -0.89      3.59 o
   2  15   6        1.81       12.84      5.52 o
   3  15   6        0.03        6.53      8.25 o
  -1  16   6        8.28       12.37      7.56 o
   0  16   6        2.44        9.28      7.21 o
   1  16   6       18.45       28.86     10.31 o
  -8   1   7        4.39       -1.91      5.15 o
  -7   1   7       33.91       35.21      5.14 o
  -6   1   7      154.34      170.22      6.55 o
  -5   1   7      220.36      243.57     11.51 o
  -4   1   7      193.21      189.43      7.41 o
  -3   1   7       84.83       96.36      5.08 o
  -2   1   7     1057.39     1265.30     17.57 o
  -1   1   7      352.61      308.23      5.31 o
   0   1   7      194.62      136.89      3.16 o
   1   1   7        0.40        3.20      1.32 o
   2   1   7       41.18       41.22      2.14 o
   3   1   7      465.54      454.92      8.12 o
   4   1   7        2.65        6.71      3.78 o
   5   1   7      293.42      314.97     15.98 o
   6   1   7       34.37       29.81      5.08 o
   7   1   7        6.64       11.15      4.25 o
   8   1   7        7.33       10.32      5.22 o
  -8   2   7       11.70       13.32     10.48 o
  -7   2   7        0.63       -2.09      2.17 o
  -6   2   7      135.86      139.19      6.51 o
  -5   2   7        1.90       -1.10      2.11 o
  -4   2   7      673.66      669.34     12.27 o
  -3   2   7        0.07        1.86      2.07 o
  -2   2   7     1160.58     1090.14     21.47 o
  -1   2   7     1744.88     1828.68     24.00 o
   0   2   7      215.94      179.13      4.31 o
   1   2   7      939.44      829.26     10.35 o
   2   2   7      717.01      758.88     11.95 o
   3   2   7        0.43        5.56      1.53 o
   4   2   7       66.81       60.22      6.53 o
   5   2   7       82.32       88.53      6.41 o
   6   2   7        3.53        7.62      3.52 o
   7   2   7        0.12        1.42      5.15 o
   8   2   7       20.01       22.10      5.95 o
  -8   3   7        5.62        7.81      4.45 o
  -7   3   7       67.13       69.43      5.53 o
  -6   3   7        0.06       -0.16      2.09 o
  -5   3   7       47.70       37.72      5.44 o
  -4   3   7        1.02        0.34      1.79 o
  -3   3   7      303.70      310.17     15.70 o
  -2   3   7      135.34      168.62      8.28 o
  -1   3   7      381.23      434.33     10.37 o
   0   3   7      199.39      183.15      4.34 o
   1   3   7      569.18      716.06      9.42 o
   2   3   7      441.84      469.55      6.24 o
   3   3   7      298.72      301.02      7.01 o
   4   3   7      273.06      319.87     12.54 o
   5   3   7       10.64        6.01      4.81 o
   6   3   7        2.46        6.61      3.52 o
   7   3   7       30.06       27.75      5.67 o
  -8   4   7        1.10        5.15      4.60 o
  -7   4   7        4.38        8.13      3.30 o
  -6   4   7        1.91        2.06      3.16 o
  -5   4   7        0.72       -2.38      2.38 o
  -4   4   7     2417.31     2295.10     32.00 o
  -3   4   7      383.50      362.67      7.98 o
  -2   4   7     1428.94     1368.01     19.63 o
  -1   4   7     2744.23     2790.12     27.42 o
   0   4   7        1.77       10.69      3.41 o
   1   4   7      909.01      907.96     10.41 o
   2   4   7      114.22      116.74      2.90 o
   3   4   7      103.34      137.21      4.26 o
   4   4   7      347.27      371.24     19.89 o
   5   4   7       30.65       28.77      3.68 o
   6   4   7        0.23        3.49      2.82 o
   7   4   7        3.96        3.94      3.41 o
  -8   5   7        7.91       15.86      5.18 o
  -7   5   7        0.23        1.73      3.24 o
  -6   5   7       23.15       21.79      4.45 o
  -5   5   7      969.88      972.06     26.76 o
  -4   5   7       18.02       19.38      3.01 o
  -3   5   7      186.32      228.02      6.62 o
  -2   5   7     4215.55     4360.42     54.54 o
  -1   5   7      235.51      281.47      7.24 o
   0   5   7       42.15       54.36      2.81 o
   1   5   7      181.92      170.51      5.85 o
   2   5   7      233.61      207.92      4.13 o
   3   5   7       27.59       34.44      2.68 o
   4   5   7       25.97       43.58      3.17 o
   5   5   7        5.69        6.97      3.10 o
   6   5   7        1.81       -2.81      2.81 o
   7   5   7       10.82        8.61      7.90 o
  -8   6   7       11.52        5.66      9.96 o
  -7   6   7        2.93       -0.86      3.06 o
  -6   6   7        0.94        0.60      3.52 o
  -5   6   7      188.61      197.45      7.39 o
  -4   6   7      118.33      131.60      5.75 o
  -3   6   7      877.10      872.09     15.21 o
  -2   6   7       98.25       91.84      4.91 o
  -1   6   7      398.87      511.17     10.04 o
   0   6   7     3096.31     3165.66     31.23 o
   1   6   7       15.62       10.57      1.52 o
   2   6   7        5.79       18.96      1.69 o
   3   6   7       11.68       12.57      2.27 o
   4   6   7        8.35        9.02      2.30 o
   5   6   7        0.32       -2.40      5.15 o
   6   6   7       16.14       14.12      4.49 o
   7   6   7        1.56        2.14      4.45 o
  -7   7   7       18.06       14.41      4.23 o
  -6   7   7       70.57       65.23      6.68 o
  -5   7   7       45.15       42.51      4.49 o
  -4   7   7      139.90      155.72      6.48 o
  -3   7   7      209.13      209.92      8.42 o
  -2   7   7     1174.66     1068.24     18.74 o
  -1   7   7      486.16      493.34     13.68 o
   0   7   7      513.41      597.21      8.31 o
   1   7   7      469.92      441.07      7.79 o
   2   7   7      109.53      131.40      4.17 o
   3   7   7       80.35      106.51      7.04 o
   4   7   7       74.78       83.78      5.10 o
   5   7   7       22.49       21.05      4.60 o
   6   7   7        0.67        9.99      5.67 o
   7   7   7        9.58        2.64      4.49 o
  -7   8   7        1.27       -2.48      3.50 o
  -6   8   7        5.06        7.52      4.29 o
  -5   8   7       37.04       38.16      4.48 o
  -4   8   7      122.00      131.55      6.28 o
  -3   8   7      341.29      341.37     10.25 o
  -2   8   7      180.46      174.50      6.34 o
  -1   8   7      335.79      342.86      8.69 o
   0   8   7        0.16       -1.37      1.37 o
   1   8   7      668.02      640.96     10.27 o
   2   8   7       69.55       61.01      3.26 o
   3   8   7       13.95       14.46      2.86 o
   4   8   7       16.80       24.08      4.62 o
   5   8   7        0.01        2.81      3.62 o
   6   8   7        0.62        4.33      5.15 o
  -7   9   7        0.00       -3.53      3.53 o
  -6   9   7       54.44       64.44      7.53 o
  -5   9   7       30.56       32.34      4.33 o
  -4   9   7       24.25       25.09      3.83 o
  -3   9   7       33.97       32.90      3.90 o
  -2   9   7       62.98       54.58      4.58 o
  -1   9   7      137.59      136.85      6.06 o
   0   9   7       39.50       42.61      3.81 o
   1   9   7        1.76        1.16      3.19 o
   2   9   7        0.04        2.26      3.61 o
   3   9   7       83.09       92.23     10.89 o
   4   9   7       17.51       10.93      3.28 o
   5   9   7        2.76       -1.60      3.62 o
   6   9   7        9.22        6.58      4.79 o
  -6  10   7        0.67        2.11      4.70 o
  -5  10   7       94.86       91.07      6.48 o
  -4  10   7       32.40       38.83      4.63 o
  -3  10   7        3.70       -0.19      2.59 o
  -2  10   7       45.14       47.29      8.05 o
  -1  10   7       30.61       17.09      8.07 o
   0  10   7      268.78      265.00      8.26 o
   1  10   7       20.92       25.82      3.57 o
   2  10   7       68.49       60.74      6.19 o
   3  10   7       71.05       73.87     13.57 o
   4  10   7       35.74       42.89      4.78 o
   5  10   7       25.47       14.30      5.02 o
   6  10   7        0.27       -2.25     12.88 o
  -6  11   7        3.49        4.73      5.12 o
  -5  11   7        0.09       -1.25      3.30 o
  -4  11   7       43.36       46.20      5.02 o
  -3  11   7       11.77       15.06      4.55 o
  -2  11   7       30.34       22.61      3.86 o
  -1  11   7       50.50       56.25      5.95 o
   0  11   7        1.89        2.87      2.89 o
   1  11   7        6.60        6.44      3.13 o
   2  11   7       49.02       36.84      5.82 o
   3  11   7        3.12       10.03      4.20 o
   4  11   7        1.06        5.69      4.29 o
   5  11   7        6.27        1.28      4.12 o
  -5  12   7        1.40        6.78      5.18 o
  -4  12   7        4.01        5.63      3.42 o
  -3  12   7      117.46      102.51      9.44 o
  -2  12   7       79.00       72.78      7.44 o
  -1  12   7        1.89        1.53      5.15 o
   0  12   7      392.91      398.77     19.94 o
   1  12   7        0.78       -1.26      3.83 o
   2  12   7        0.25        1.14      4.20 o
   3  12   7       55.45       75.81      7.97 o
   4  12   7        0.01       -0.31      4.29 o
   5  12   7        0.36        5.15      8.25 o
  -5  13   7        3.12        6.18      8.25 o
  -4  13   7       11.97       15.11      4.38 o
  -3  13   7        0.86        8.15      3.70 o
  -2  13   7        7.53        6.49      3.41 o
  -1  13   7        5.35        9.85      8.76 o
   0  13   7        1.79       -0.27      2.96 o
   1  13   7       58.11       54.86      5.47 o
   2  13   7       10.35       24.44     12.02 o
   3  13   7        7.18        3.08      4.87 o
   4  13   7       31.17       36.92      6.93 o
  -4  14   7        0.00        3.30      7.04 o
  -3  14   7        0.81       -0.98      3.42 o
  -2  14   7        0.51       -4.81      5.15 o
  -1  14   7        4.76        7.68      4.49 o
   0  14   7       79.60       96.00     14.77 o
   1  14   7       31.38       37.94      5.95 o
   2  14   7        8.80        4.12      4.84 o
   3  14   7        0.32        3.57      5.84 o
  -3  15   7       31.28       31.00      6.92 o
  -2  15   7        0.12       -4.12      4.12 o
  -1  15   7       64.31       74.09      8.14 o
   0  15   7       17.06       20.26      5.50 o
   1  15   7       11.18       10.54      5.37 o
   2  15   7        2.51       -1.98      4.79 o
  -1  16   7        1.65       -3.44      6.18 o
   0  16   7        5.94        5.15      7.21 o
  -8   0   8        7.44        8.93      6.18 o
  -7   0   8       78.55      102.73     14.26 o
  -6   0   8        0.01        1.37      3.78 o
  -5   0   8        0.12       -1.20      2.43 o
  -4   0   8      309.37      302.67     14.09 o
  -3   0   8      110.16      127.80      8.59 o
  -2   0   8    11084.68    11225.09    164.05 o
  -1   0   8     4014.00     3777.89     73.52 o
   0   0   8        8.86        1.74      1.57 o
   1   0   8     1038.91     1129.18     25.94 o
   2   0   8     2180.04     2368.13     48.78 o
   3   0   8       49.58       47.07      6.18 o
   4   0   8      907.59      896.68     27.48 o
   5   0   8        0.70        5.15      4.47 o
   6   0   8       18.66       23.71      6.87 o
   7   0   8       29.93       36.76      8.59 o
  -8   1   8       10.92       20.39      5.33 o
  -7   1   8        0.02        0.46      2.58 o
  -6   1   8      222.63      208.20      8.74 o
  -5   1   8       18.38       13.02      3.40 o
  -4   1   8      162.31      171.43      9.96 o
  -3   1   8       22.17       34.53      2.50 o
  -2   1   8     2965.92     3010.41     54.99 o
  -1   1   8      511.65      552.10      8.11 o
   0   1   8        2.89        1.59      0.98 o
   1   1   8      102.77      101.42      2.83 o
   2   1   8        7.89        2.91      1.34 o
   3   1   8       29.00       30.26      2.19 o
   4   1   8        3.39        3.61      2.67 o
   5   1   8        0.35       -0.85      5.67 o
   6   1   8       15.75       11.03      4.00 o
   7   1   8        1.66        2.13      3.76 o
  -8   2   8       27.47       45.01      9.28 o
  -7   2   8       37.32       28.50      3.49 o
  -6   2   8        3.35        0.20      2.69 o
  -5   2   8       51.58       44.13      3.81 o
  -4   2   8      121.14      135.40      5.10 o
  -3   2   8        3.68        5.76      2.01 o
  -2   2   8        0.02        2.70      1.36 o
  -1   2   8       32.60       32.04      2.77 o
   0   2   8        9.54       15.99      1.76 o
   1   2   8      344.36      331.35      5.46 o
   2   2   8      272.39      334.15     11.45 o
   3   2   8      282.40      300.08     12.02 o
   4   2   8       43.79       48.81      4.86 o
   5   2   8      116.45      110.70      7.28 o
   6   2   8        0.12        2.06      3.64 o
   7   2   8        0.01        1.37      4.13 o
  -8   3   8        1.14        5.84      6.18 o
  -7   3   8        6.61        6.43      4.00 o
  -6   3   8      253.68      268.41      7.18 o
  -5   3   8      764.70      764.39     14.52 o
  -4   3   8       34.58       39.21      3.28 o
  -3   3   8      777.97      835.69     13.77 o
  -2   3   8       80.30       71.58      5.60 o
  -1   3   8     1361.15     1226.22     15.01 o
   0   3   8      804.51      682.91     10.74 o
   1   3   8      129.59      129.11      4.02 o
   2   3   8       24.49       22.79      1.67 o
   3   3   8        0.08        0.75      1.66 o
   4   3   8        4.09        3.12      3.03 o
   5   3   8       21.09       14.00      4.00 o
   6   3   8       44.66       44.58      6.87 o
   7   3   8       20.11        7.29      8.76 o
  -8   4   8        1.07       -3.09      5.15 o
  -7   4   8       49.83       45.62      6.70 o
  -6   4   8       36.90       34.72      6.48 o
  -5   4   8      823.88      794.65     15.13 o
  -4   4   8      309.66      325.30      8.30 o
  -3   4   8      118.29      119.82      4.59 o
  -2   4   8       54.63       82.12      2.89 o
  -1   4   8      538.01      480.27      6.76 o
   0   4   8      209.18      196.86      4.41 o
   1   4   8      325.08      241.28      4.82 o
   2   4   8      136.94      122.41      3.01 o
   3   4   8      983.98      938.17     13.41 o
   4   4   8        1.80        0.68      2.44 o
   5   4   8        5.77       10.19      3.10 o
   6   4   8        5.38        2.62      2.96 o
   7   4   8       49.08       37.59      5.07 o
  -8   5   8        0.79        0.69      5.50 o
  -7   5   8        2.54        2.01      3.76 o
  -6   5   8       24.41       29.97      7.55 o
  -5   5   8       86.76       93.44      5.41 o
  -4   5   8       72.42       84.95      4.67 o
  -3   5   8      375.06      405.44     10.29 o
  -2   5   8      635.04      606.06     11.17 o
  -1   5   8      111.29       85.90      2.53 o
   0   5   8        9.85       11.08      1.84 o
   1   5   8      351.97      285.54      5.52 o
   2   5   8      107.31      123.29      3.27 o
   3   5   8        1.52        1.34      1.70 o
   4   5   8       58.91       53.80      4.23 o
   5   5   8        1.34        1.84      2.71 o
   6   5   8        0.79        2.54      3.22 o
   7   5   8        3.68        2.06      4.62 o
  -8   6   8       16.48       31.61      9.28 o
  -7   6   8        8.62        0.80      4.20 o
  -6   6   8        5.98        4.67      3.16 o
  -5   6   8      494.06      510.99     12.03 o
  -4   6   8       24.60       26.23      5.45 o
  -3   6   8       78.27       73.52      4.35 o
  -2   6   8        9.31        2.63      2.56 o
  -1   6   8       19.76       38.83      2.04 o
   0   6   8      339.50      296.36      6.31 o
   1   6   8     1167.94     1099.98     14.52 o
   2   6   8       97.70      102.92      3.32 o
   3   6   8      133.46      166.33      5.10 o
   4   6   8      102.33      134.60      5.01 o
   5   6   8       38.57       45.27      4.73 o
   6   6   8       28.27       26.69      9.10 o
   7   6   8        5.58        2.79      4.84 o
  -7   7   8        2.57       -1.11      4.25 o
  -6   7   8        0.45        0.89      3.04 o
  -5   7   8       63.49       67.23     11.07 o
  -4   7   8      196.70      197.99      7.21 o
  -3   7   8        2.44        7.01      2.54 o
  -2   7   8      591.87      572.89     11.63 o
  -1   7   8      116.58      110.16      4.85 o
   0   7   8        2.16        0.01      1.20 o
   1   7   8      101.21       74.67      2.88 o
   2   7   8       88.46       68.57      4.04 o
   3   7   8       31.54       27.91      2.90 o
   4   7   8      102.82      102.83      5.53 o
   5   7   8        6.92        3.28      3.62 o
   6   7   8        4.91        2.39      4.20 o
   7   7   8        2.03        1.37      4.73 o
  -7   8   8       39.01       35.88      6.51 o
  -6   8   8       22.79       26.16      5.22 o
  -5   8   8      211.57      212.74      8.12 o
  -4   8   8      112.80      124.28      6.28 o
  -3   8   8        5.43        6.43      2.88 o
  -2   8   8       77.22       84.64      4.95 o
  -1   8   8      200.89      175.27      7.38 o
   0   8   8      913.14      902.34     13.54 o
   1   8   8      647.53      646.66     14.06 o
   2   8   8        0.00       -1.70      2.13 o
   3   8   8       14.34       10.52      2.78 o
   4   8   8      154.33      188.93      7.30 o
   5   8   8        1.76       -0.14      3.55 o
   6   8   8        0.23       -0.64      4.20 o
  -7   9   8        1.33       -1.62      3.66 o
  -6   9   8       25.21       25.19      9.96 o
  -5   9   8        4.96        4.59      3.18 o
  -4   9   8       19.09       24.52      3.93 o
  -3   9   8      102.36       75.22      5.22 o
  -2   9   8       65.76       66.10      4.90 o
  -1   9   8      680.43      814.23     25.42 o
   0   9   8       23.57       24.42      2.79 o
   1   9   8      525.98      526.51     11.49 o
   2   9   8      238.41      238.81     19.41 o
   3   9   8       11.63       16.39      3.26 o
   4   9   8        7.62        5.39      3.06 o
   5   9   8        4.23        5.75      4.19 o
   6   9   8       11.83       11.48      5.33 o
  -6  10   8        4.78        2.46      4.73 o
  -5  10   8       50.84       53.65      5.59 o
  -4  10   8        5.61        5.29      3.06 o
  -3  10   8       89.34       94.22      6.01 o
  -2  10   8      169.03      160.97      6.80 o
  -1  10   8      783.18      760.00     18.31 o
   0  10   8      170.42      177.25     10.20 o
   1  10   8        0.00       -0.64      3.52 o
   2  10   8      115.45      122.43      8.11 o
   3  10   8       30.71       31.22      5.37 o
   4  10   8        8.63        3.99      3.45 o
   5  10   8        7.14        6.70      4.19 o
   6  10   8       16.34       10.74      8.93 o
  -6  11   8        9.02        6.74      5.12 o
  -5  11   8        9.15        7.36      3.73 o
  -4  11   8        4.45        2.59      3.08 o
  -3  11   8       78.42       71.93      5.80 o
  -2  11   8      119.95      135.61      6.86 o
  -1  11   8       50.28       39.20      5.22 o
   0  11   8       35.18       31.05      4.83 o
   1  11   8       65.63       57.97      5.00 o
   2  11   8       23.33       28.64      5.28 o
   3  11   8       11.03       19.14      5.12 o
   4  11   8        4.49        2.21      4.29 o
   5  11   8        0.29       -3.62      3.62 o
  -5  12   8        4.77        7.50      3.97 o
  -4  12   8       28.92       36.86      5.15 o
  -3  12   8        0.65        4.13      3.28 o
  -2  12   8       78.80       80.40      6.14 o
  -1  12   8       56.96       52.00      7.56 o
   0  12   8       39.34       56.49     14.77 o
   1  12   8        6.18        5.29      3.28 o
   2  12   8       28.66       32.56      6.06 o
   3  12   8        3.28        0.67      4.11 o
   4  12   8        1.94       -3.78      4.13 o
   5  12   8        1.63        2.06      7.90 o
  -5  13   8        8.27       12.37      8.93 o
  -4  13   8        0.16        3.08      3.73 o
  -3  13   8        0.31       -1.94      2.95 o
  -2  13   8        3.58        6.43      3.53 o
  -1  13   8        0.20        2.61      3.47 o
   0  13   8        2.22        3.53      3.22 o
   1  13   8        9.24       11.73      3.88 o
   2  13   8        7.46        8.34      4.84 o
   3  13   8        0.83        0.76      4.49 o
   4  13   8        0.84        3.70      5.37 o
  -4  14   8       10.19       17.80      9.79 o
  -3  14   8       31.32       38.10      5.44 o
  -2  14   8       43.27       44.65     10.99 o
  -1  14   8        1.01        0.17      3.89 o
   0  14   8       15.76       19.93      5.10 o
   1  14   8        0.09       -3.96      3.96 o
   2  14   8        7.05       12.77      5.57 o
   3  14   8        1.03       -1.55     14.26 o
  -3  15   8        7.58       14.72      6.18 o
  -2  15   8        0.26       -3.89      3.89 o
  -1  15   8       14.61       10.99      5.10 o
   0  15   8       41.88       47.77      6.92 o
   1  15   8        1.31       -2.44      4.79 o
   2  15   8        4.62        0.59      4.87 o
   0  16   8        7.61        7.56      7.21 o
  -8   1   9        0.60        2.27      3.76 o
  -7   1   9        0.72        5.32      2.96 o
  -6   1   9       91.29       85.20      6.89 o
  -5   1   9      432.62      439.70     20.10 o
  -4   1   9        5.72        4.26      1.96 o
  -3   1   9      722.06      791.13     29.90 o
  -2   1   9      501.84      534.14      8.62 o
  -1   1   9     1484.80     1467.06     19.71 o
   0   1   9     1018.31     1001.79     12.28 o
   1   1   9      276.01      346.50      5.81 o
   2   1   9      955.25      985.85     12.12 o
   3   1   9      105.20      116.81      8.59 o
   4   1   9        7.34        6.27      3.03 o
   5   1   9      112.92      105.14      7.04 o
   6   1   9        0.29       -0.73      3.78 o
   7   1   9        0.32       -3.62      3.62 o
  -8   2   9       19.98       19.24      7.21 o
  -7   2   9       40.56       39.25      4.42 o
  -6   2   9       40.15       48.24      4.48 o
  -5   2   9      627.80      598.21     12.37 o
  -4   2   9      131.10      132.02      8.61 o
  -3   2   9      121.16      158.06      9.08 o
  -2   2   9      820.99      890.06     11.94 o
  -1   2   9       98.18       92.76      3.62 o
   0   2   9     1466.98     1247.07     15.13 o
   1   2   9      367.89      436.79      6.83 o
   2   2   9     4075.35     3940.05     41.85 o
   3   2   9      177.69      196.46      6.38 o
   4   2   9       47.40       53.20      5.34 o
   5   2   9       11.84        7.08      4.64 o
   6   2   9       29.40       22.25     10.82 o
   7   2   9        2.21        0.79      4.35 o
  -8   3   9        1.34       -1.72      4.81 o
  -7   3   9       38.36       47.41      8.59 o
  -6   3   9       31.10       25.75      4.29 o
  -5   3   9      654.58      675.18     17.71 o
  -4   3   9       49.18       47.32      3.49 o
  -3   3   9      512.13      544.23     10.26 o
  -2   3   9      172.37      181.69      4.25 o
  -1   3   9      460.65      505.75     12.71 o
   0   3   9      100.58      103.92      3.59 o
   1   3   9      195.09      198.07      6.50 o
   2   3   9      348.42      367.34      5.40 o
   3   3   9      230.64      233.97      7.12 o
   4   3   9      127.02      148.65      7.41 o
   5   3   9       10.22       17.67      4.25 o
   6   3   9        6.72        7.03      4.47 o
   7   3   9       15.10       12.56      8.25 o
  -8   4   9        4.28        9.96      6.87 o
  -7   4   9       45.19       44.66      8.25 o
  -6   4   9       50.22       45.15      4.89 o
  -5   4   9       32.77       32.23      3.76 o
  -4   4   9     1278.42     1316.97     20.73 o
  -3   4   9       17.54        6.60      2.98 o
  -2   4   9       43.81       24.86      1.94 o
  -1   4   9      364.66      453.26      6.53 o
   0   4   9     1535.65     1311.55     18.90 o
   1   4   9       31.38       31.71      2.23 o
   2   4   9      105.60      118.15      5.94 o
   3   4   9        3.09        0.54      1.70 o
   4   4   9      264.47      282.21      8.71 o
   5   4   9       34.09       31.75      4.10 o
   6   4   9        2.40        0.35      3.64 o
   7   4   9        8.76        9.31      4.01 o
  -8   5   9       11.11       10.31      7.56 o
  -7   5   9        7.60        1.72      5.15 o
  -6   5   9      102.41      107.54      6.27 o
  -5   5   9       92.23       91.20      5.41 o
  -4   5   9      261.91      261.69      7.90 o
  -3   5   9      546.09      561.18     11.26 o
  -2   5   9       84.05       80.52      3.02 o
  -1   5   9     5941.64     6126.18     63.24 o
   0   5   9      303.04      334.79      7.32 o
   1   5   9      175.53      175.37      4.37 o
   2   5   9        2.56        7.04      1.72 o
   3   5   9      252.46      292.77      6.73 o
   4   5   9        0.13        0.58      2.51 o
   5   5   9       13.63       11.48      3.22 o
   6   5   9       44.24       40.79      4.93 o
   7   5   9       14.30        3.48      4.84 o
  -7   6   9        3.95       -3.09      5.15 o
  -6   6   9        7.00       11.95      3.48 o
  -5   6   9      217.97      238.06      8.13 o
  -4   6   9       76.60       78.30      4.93 o
  -3   6   9       10.41        9.43      2.56 o
  -2   6   9        0.08       -0.34      1.94 o
  -1   6   9       96.42       84.00      2.85 o
   0   6   9      711.50      736.62     12.51 o
   1   6   9       79.74      103.88      3.63 o
   2   6   9        7.59        6.07      1.83 o
   3   6   9      135.24      143.25      4.96 o
   4   6   9        0.16        0.33      2.49 o
   5   6   9        7.62       16.57      3.69 o
   6   6   9       15.79        8.52      4.73 o
   7   6   9        0.41       -0.24      4.60 o
  -7   7   9       25.42       31.61      8.25 o
  -6   7   9       57.73       55.71      5.42 o
  -5   7   9        0.76        0.87      2.89 o
  -4   7   9      105.34       97.38      7.00 o
  -3   7   9       40.42       50.03      5.13 o
  -2   7   9      870.03      879.77     15.66 o
  -1   7   9      943.68      872.17     15.12 o
   0   7   9      403.84      363.97      6.31 o
   1   7   9      262.49      221.25      4.79 o
   2   7   9       85.39      103.04      4.20 o
   3   7   9      185.66      220.82      6.22 o
   4   7   9        4.08        4.21      2.88 o
   5   7   9        0.12        0.17      3.52 o
   6   7   9        3.39        6.49      4.25 o
  -7   8   9        0.09        1.37      6.18 o
  -6   8   9        3.04        4.69      3.39 o
  -5   8   9        8.19        9.72      3.54 o
  -4   8   9        0.01       -2.16      3.59 o
  -3   8   9       52.60       55.29      4.61 o
  -2   8   9       40.71       35.59      3.69 o
  -1   8   9       20.99       28.68      3.89 o
   0   8   9      205.22      201.60      5.61 o
   1   8   9      215.39      222.50      5.10 o
   2   8   9       18.97       19.59      5.75 o
   3   8   9      164.38      181.40      6.75 o
   4   8   9       13.54       22.77      3.81 o
   5   8   9       20.35       21.76      8.07 o
   6   8   9       20.95       13.91      5.08 o
  -7   9   9       11.30       13.06      7.21 o
  -6   9   9        2.16        1.20      4.98 o
  -5   9   9        3.10        1.42      2.91 o
  -4   9   9        5.49        3.48      2.92 o
  -3   9   9        0.20        0.32      2.72 o
  -2   9   9      744.68      755.74     15.19 o
  -1   9   9      251.84      249.87      9.44 o
   0   9   9      151.60      153.95      7.49 o
   1   9   9      702.90      698.43     16.68 o
   2   9   9        1.99        7.90      5.33 o
   3   9   9        1.84        3.21      2.72 o
   4   9   9        6.37        5.01      3.45 o
   5   9   9        2.31        1.17      4.04 o
   6   9   9        0.00        0.76      4.54 o
  -6  10   9        3.13        7.25      5.22 o
  -5  10   9        0.06        3.64      3.43 o
  -4  10   9       15.20       24.14      4.10 o
  -3  10   9      170.01      174.81      7.47 o
  -2  10   9        2.97        2.73      2.72 o
  -1  10   9      764.25      791.90     26.11 o
   0  10   9      288.01      314.23     11.45 o
   1  10   9        7.17       -0.15      3.38 o
   2  10   9        0.00        0.63      3.52 o
   3  10   9        1.30       -3.78      3.78 o
   4  10   9        3.00        4.00      3.21 o
   5  10   9        3.45       -3.87      3.87 o
  -6  11   9        0.01        3.44      5.10 o
  -5  11   9        0.88        1.13      3.34 o
  -4  11   9        4.97       -0.83      3.04 o
  -3  11   9       76.24       74.08      5.94 o
  -2  11   9       30.59       31.02      4.29 o
  -1  11   9        2.61        2.58      3.27 o
   0  11   9      269.64      271.48      8.95 o
   1  11   9       84.55       65.78      6.89 o
   2  11   9        7.05        0.02      3.86 o
   3  11   9        0.06       -4.92      8.25 o
   4  11   9        0.88        5.48      4.73 o
   5  11   9        6.06        8.35      5.03 o
  -5  12   9       14.39       18.91      4.66 o
  -4  12   9       44.77       42.20      5.27 o
  -3  12   9        9.53        9.65      3.68 o
  -2  12   9      124.31      122.44      7.10 o
  -1  12   9      130.73      112.95     10.31 o
   0  12   9        1.97       -0.24      2.82 o
   1  12   9      365.67      397.31     14.55 o
   2  12   9       33.14       24.71     14.94 o
   3  12   9        3.65       -1.26      4.35 o
   4  12   9       18.39       18.55      6.87 o
  -5  13   9       44.63       70.22      8.75 o
  -4  13   9       36.79       34.67      5.18 o
  -3  13   9        6.61        8.53      3.68 o
  -2  13   9       12.46       15.15      4.49 o
  -1  13   9        0.56       -1.87      3.22 o
   0  13   9       20.63       26.10      5.83 o
   1  13   9        0.15       -3.87      3.87 o
   2  13   9       33.08       60.82     15.29 o
   3  13   9        1.02       -4.49      4.49 o
   4  13   9        8.90        6.28      5.46 o
  -4  14   9        0.58        1.41      5.08 o
  -3  14   9        1.86        5.55      3.94 o
  -2  14   9        8.71        8.76      4.62 o
  -1  14   9        3.99        7.99      4.60 o
   0  14   9        1.37       -1.72      3.71 o
   1  14   9        5.05        7.67      4.94 o
   2  14   9        1.33       -4.11      4.11 o
   3  14   9        0.35        4.93      5.28 o
  -2  15   9       72.77       74.66      8.36 o
  -1  15   9       54.24       49.07      7.28 o
   0  15   9       46.87       63.25      7.77 o
   1  15   9        1.13        8.14     14.43 o
   2  15   9        5.22        4.12      7.90 o
  -8   0  10       37.55       31.26      7.90 o
  -7   0  10        3.59        8.25      5.84 o
  -6   0  10       34.28       34.36      6.87 o
  -5   0  10       65.62       79.71      9.62 o
  -4   0  10       10.85       18.55      4.81 o
  -3   0  10       19.76       32.98      5.50 o
  -2   0  10     1235.68     1206.34     22.35 o
  -1   0  10       45.66       56.91      4.29 o
   0   0  10     3869.46     3487.79     54.45 o
   1   0  10     3059.49     2970.12     56.00 o
   2   0  10       68.24       78.80      6.01 o
   3   0  10      366.84      320.19     14.77 o
   4   0  10       51.57       65.96      7.90 o
   5   0  10        8.17        5.50      5.15 o
   6   0  10       25.72       32.29      7.56 o
   7   0  10        0.62       10.31      7.21 o
  -8   1  10        0.24       -2.40      4.81 o
  -7   1  10       26.12       22.31      5.15 o
  -6   1  10        0.83        1.35      3.62 o
  -5   1  10        9.72        5.92      3.95 o
  -4   1  10       76.00       76.42      5.95 o
  -3   1  10        0.40        5.21      2.30 o
  -2   1  10      275.03      263.32      5.70 o
  -1   1  10       69.10       61.70      2.74 o
   0   1  10       29.95       24.31      1.48 o
   1   1  10      140.23      165.53      3.99 o
   2   1  10     1270.10     1234.45     21.51 o
   3   1  10      243.76      263.51     16.66 o
   4   1  10       29.68       22.85      4.25 o
   5   1  10        3.27        2.32      4.12 o
   6   1  10        0.00       -2.97      2.97 o
   7   1  10        0.43       -1.89      3.89 o
  -8   2  10        7.62        7.90      6.18 o
  -7   2  10       74.84       75.32      5.75 o
  -6   2  10      145.60      123.81      8.01 o
  -5   2  10      349.15      380.42     11.96 o
  -4   2  10       32.64       37.36      4.62 o
  -3   2  10      305.32      314.70     10.82 o
  -2   2  10     1494.96     1535.23     19.41 o
  -1   2  10        0.15       -0.01      1.06 o
   0   2  10      153.99      143.65      3.60 o
   1   2  10      228.26      237.23      4.86 o
   2   2  10     3596.58     3510.97     44.98 o
   3   2  10       27.35       33.16      5.15 o
   4   2  10       35.81       36.90      9.62 o
   5   2  10        0.90        0.47      3.03 o
   6   2  10        1.80        1.60      3.78 o
   7   2  10        0.09       -2.83      6.53 o
  -8   3  10        0.29       -0.69      4.81 o
  -7   3  10       23.61       23.86      5.08 o
  -6   3  10      128.01      146.90      8.86 o
  -5   3  10        8.24        5.34      2.61 o
  -4   3  10      146.21      160.00      5.70 o
  -3   3  10       49.76       54.43      6.87 o
  -2   3  10        4.92        3.43      1.22 o
  -1   3  10      714.08      729.33     10.72 o
   0   3  10      874.01      968.47     12.72 o
   1   3  10     1409.88     1285.01     14.23 o
   2   3  10      656.49      616.06      9.74 o
   3   3  10      117.78      142.04      5.15 o
   4   3  10       33.19       31.01      4.60 o
   5   3  10       10.97        9.17      4.00 o
   6   3  10        0.01        0.17      3.89 o
   7   3  10        2.06        1.03      4.12 o
  -8   4  10        2.97        6.18      6.53 o
  -7   4  10        2.75        9.28      6.53 o
  -6   4  10       18.43       13.46      4.49 o
  -5   4  10        1.74        2.56      2.56 o
  -4   4  10       46.24       51.50      4.38 o
  -3   4  10      202.24      232.23      7.69 o
  -2   4  10      718.52      689.61     12.14 o
  -1   4  10       11.79       16.37      1.65 o
   0   4  10      816.74      811.88     13.19 o
   1   4  10      322.73      251.68      5.24 o
   2   4  10      304.46      243.33      5.68 o
   3   4  10      119.48       92.35      3.94 o
   4   4  10        0.81        1.95      2.58 o
   5   4  10        0.02        1.43      2.73 o
   6   4  10        2.97       -0.69      3.10 o
   7   4  10        7.79        4.17      3.96 o
  -8   5  10       10.28       10.89      4.84 o
  -7   5  10       23.78       20.61      7.56 o
  -6   5  10      260.55      294.90     12.14 o
  -5   5  10      355.61      357.33      9.80 o
  -4   5  10       10.27        6.24      2.71 o
  -3   5  10      115.13      144.37      7.03 o
  -2   5  10       48.05       58.11      4.31 o
  -1   5  10      487.42      486.30      7.27 o
   0   5  10        8.03       12.80      1.84 o
   1   5  10        2.79        0.25      1.29 o
   2   5  10        3.06        4.21      1.70 o
   3   5  10       53.40       45.65      3.24 o
   4   5  10        2.22        6.16      2.78 o
   5   5  10       15.07       11.90      7.32 o
   6   5  10       41.82       38.48      4.93 o
   7   5  10        4.17        8.44      5.08 o
  -7   6  10       35.29       35.39      8.59 o
  -6   6  10        1.43        4.16      4.29 o
  -5   6  10      118.46      136.00      6.47 o
  -4   6  10      719.38      729.14     14.56 o
  -3   6  10      214.70      208.19      6.86 o
  -2   6  10       89.95       74.25      5.50 o
  -1   6  10        2.91       -0.40      1.22 o
   0   6  10      559.74      460.49     15.68 o
   1   6  10       17.96       20.89      2.48 o
   2   6  10      356.45      371.48      7.55 o
   3   6  10       15.24       21.99      2.77 o
   4   6  10       34.17       51.31      4.55 o
   5   6  10       11.15        8.90      3.30 o
   6   6  10        5.85        0.99      6.53 o
   7   6  10        0.27        4.56     12.88 o
  -7   7  10        3.73       -4.81      5.50 o
  -6   7  10       13.95       17.41      4.60 o
  -5   7  10      152.40      140.99      6.84 o
  -4   7  10        7.38        6.07      2.98 o
  -3   7  10       23.61       16.38      3.45 o
  -2   7  10        0.62        2.51      2.16 o
  -1   7  10      105.84       82.32      4.39 o
   0   7  10       19.05       19.67      2.28 o
   1   7  10       17.73       17.90      1.90 o
   2   7  10       75.13       91.77      4.17 o
   3   7  10      213.31      200.51      6.30 o
   4   7  10        9.42        6.36      3.10 o
   5   7  10        5.34        7.56      4.37 o
   6   7  10        7.00        6.22      5.84 o
  -7   8  10        1.40        2.40      6.53 o
  -6   8  10        0.07        0.89      3.71 o
  -5   8  10        4.28        5.97      3.24 o
  -4   8  10      641.49      699.05     14.92 o
  -3   8  10      513.64      479.55     17.56 o
  -2   8  10       37.16       28.17      3.56 o
  -1   8  10      442.60      441.18     12.47 o
   0   8  10      124.09      126.81      4.66 o
   1   8  10        0.09       -1.55      1.55 o
   2   8  10       53.19       55.66      5.02 o
   3   8  10       34.69       38.53      4.21 o
   4   8  10       43.50       42.76      5.82 o
   5   8  10       14.56       11.65      4.54 o
   6   8  10        0.44       -0.45      4.60 o
  -7   9  10        1.77        4.47      6.87 o
  -6   9  10        3.39        2.94      4.45 o
  -5   9  10       58.83       72.42      6.00 o
  -4   9  10        5.95       12.38      3.42 o
  -3   9  10      183.53      169.97      9.66 o
  -2   9  10      178.05      192.86      7.38 o
  -1   9  10        8.16        4.28      3.13 o
   0   9  10       10.20        8.65      2.37 o
   1   9  10       38.96       41.27      3.35 o
   2   9  10      139.56      144.84     10.31 o
   3   9  10       21.29       31.32      4.05 o
   4   9  10        8.63        4.99      5.84 o
   5   9  10        4.25       10.23      4.70 o
   6   9  10        3.76        9.99      5.12 o
  -6  10  10        0.44        6.87      6.53 o
  -5  10  10        1.13       -2.13      3.16 o
  -4  10  10       50.27       56.78      5.81 o
  -3  10  10       40.64       53.14      6.75 o
  -2  10  10        1.06        4.83      2.78 o
  -1  10  10      524.58      512.18     14.90 o
   0  10  10       75.32       55.14      3.98 o
   1  10  10        7.51        9.92      4.64 o
   2  10  10       28.39       20.04      6.01 o
   3  10  10       17.12       13.73      6.87 o
   4  10  10        5.01        4.30      4.11 o
   5  10  10       16.43       20.12      5.37 o
  -5  11  10       10.13       12.65      5.68 o
  -4  11  10        0.07       -2.30      3.62 o
  -3  11  10       31.29       33.82      4.65 o
  -2  11  10      173.72      174.97      7.67 o
  -1  11  10       87.41      105.69      8.59 o
   0  11  10       75.22       79.55      5.60 o
   1  11  10       59.83       62.99      6.79 o
   2  11  10        0.03       -1.16      3.86 o
   3  11  10       37.89       31.87      7.56 o
   4  11  10        2.75        2.98      4.81 o
   5  11  10        5.12        7.29     10.99 o
  -5  12  10        2.10        6.08      4.13 o
  -4  12  10       11.77       12.77      4.15 o
  -3  12  10        6.99        7.51      3.46 o
  -2  12  10        6.89        2.92      3.64 o
  -1  12  10        1.80        6.12      3.86 o
   0  12  10       59.71       75.21      5.89 o
   1  12  10       59.47       72.60      7.52 o
   2  12  10        5.99        6.59      4.54 o
   3  12  10        1.13       -3.96      3.96 o
   4  12  10        0.19       -0.94      4.79 o
  -4  13  10        4.01        6.49      6.81 o
  -3  13  10        7.47        5.66      3.66 o
  -2  13  10        1.90        4.49      4.11 o
  -1  13  10        3.50        8.76      4.37 o
   0  13  10        2.20       -0.57      3.59 o
   1  13  10       15.05       17.56      7.39 o
   2  13  10       14.10       20.79      6.07 o
   3  13  10       23.96       18.36      5.67 o
   4  13  10        2.57        6.68      5.52 o
  -4  14  10       12.47       19.56      7.04 o
  -3  14  10        1.30        1.26      3.79 o
  -2  14  10       58.08       81.10      8.36 o
  -1  14  10       35.61       30.22      5.95 o
   0  14  10        5.28        3.92      4.25 o
   1  14  10       16.38       32.60      6.55 o
   2  14  10        3.24        7.87      5.28 o
   3  14  10        0.89        4.72      5.12 o
  -2  15  10       11.44       10.99      6.87 o
  -1  15  10       24.71       26.07      6.06 o
   0  15  10       18.17       32.29      9.62 o
   1  15  10        0.42        9.28      8.25 o
  -8   1  11        0.01       -4.47      4.47 o
  -7   1  11        0.34       -2.79      3.62 o
  -6   1  11      216.17      182.75      9.44 o
  -5   1  11      223.85      201.98     12.20 o
  -4   1  11        0.23        0.86      2.43 o
  -3   1  11      128.93      120.66      7.73 o
  -2   1  11     1071.94     1198.94     16.24 o
  -1   1  11      738.24      771.92     11.16 o
   0   1  11      167.48      161.06      5.65 o
   1   1  11     2728.57     2615.19     29.39 o
   2   1  11      294.09      294.13      6.95 o
   3   1  11       82.76       71.73      5.57 o
   4   1  11       12.24       15.14      4.00 o
   5   1  11        6.79        4.12      3.64 o
   6   1  11       27.75       19.41      5.10 o
   7   1  11        7.41       15.52      5.57 o
  -8   2  11       15.28       18.90      7.21 o
  -7   2  11        6.69        3.27      4.11 o
  -6   2  11       42.53       41.07      5.57 o
  -5   2  11       28.71       36.01      5.08 o
  -4   2  11        0.05       -2.58      2.58 o
  -3   2  11       15.55       18.83      3.61 o
  -2   2  11      172.30      191.61      5.23 o
  -1   2  11     1670.46     1556.52     19.28 o
   0   2  11     1540.83     1489.68     18.06 o
   1   2  11      116.59       92.16      2.81 o
   2   2  11      502.32      474.06      9.61 o
   3   2  11       21.53       11.21      3.78 o
   4   2  11      176.34      191.67      9.62 o
   5   2  11        0.47       -3.27      3.52 o
   6   2  11        8.19        2.20      4.25 o
   7   2  11        0.03        1.94      4.49 o
  -8   3  11        2.21        7.21      6.53 o
  -7   3  11        0.73       -2.07      3.76 o
  -6   3  11      154.16      160.55      9.22 o
  -5   3  11       66.96       61.00      6.16 o
  -4   3  11       53.72       44.95      7.90 o
  -3   3  11      186.37      181.11      7.52 o
  -2   3  11       96.97       87.19      3.56 o
  -1   3  11      122.72      133.22      4.96 o
   0   3  11        3.97        1.82      1.31 o
   1   3  11      253.40      259.67      4.99 o
   2   3  11      746.69      763.68     11.48 o
   3   3  11       65.02       67.27      5.71 o
   4   3  11      123.68       93.76      6.79 o
   5   3  11       17.87       23.21      5.10 o
   6   3  11       16.19        4.41      6.70 o
   7   3  11        2.16        4.13      3.70 o
  -8   4  11       11.29       21.64      8.25 o
  -7   4  11        6.51        7.59      4.64 o
  -6   4  11       13.21       15.63      4.62 o
  -5   4  11      455.11      475.63     14.57 o
  -4   4  11        8.81        1.41      2.21 o
  -3   4  11      810.92      765.05     44.32 o
  -2   4  11      844.81      828.62     12.26 o
  -1   4  11       35.86       47.31      3.27 o
   0   4  11     2055.77     1995.77     35.56 o
   1   4  11       33.69       23.79      1.83 o
   2   4  11       30.40       26.52      2.50 o
   3   4  11        5.11        7.21      2.69 o
   4   4  11       40.85       46.83      4.55 o
   5   4  11       13.75        8.24      3.21 o
   6   4  11        0.74       -0.38      4.61 o
   7   4  11        5.01        3.45      4.13 o
  -8   5  11        1.36        0.69      6.18 o
  -7   5  11       42.31       41.22      6.43 o
  -6   5  11       34.35       40.31      5.83 o
  -5   5  11       36.42       47.87      5.82 o
  -4   5  11      966.68      975.05     21.77 o
  -3   5  11     1074.11     1066.60     21.01 o
  -2   5  11     1441.55     1458.72     16.77 o
  -1   5  11      213.33      274.56      6.84 o
   0   5  11      666.69      704.07     10.72 o
   1   5  11      434.68      454.64     11.36 o
   2   5  11       51.07       47.70      4.05 o
   3   5  11      175.06      188.46      5.65 o
   4   5  11        0.04        0.71      2.59 o
   5   5  11        0.00        0.16      2.84 o
   6   5  11        0.17        1.69      3.28 o
   7   5  11        0.14       -1.09      4.73 o
  -7   6  11        1.22        1.03      6.18 o
  -6   6  11        0.00       -3.44      3.44 o
  -5   6  11       10.45        9.00      4.64 o
  -4   6  11      716.24      736.25     14.87 o
  -3   6  11       34.38       25.89      3.42 o
  -2   6  11        0.11        0.79      2.04 o
  -1   6  11       74.04       83.74      3.17 o
   0   6  11       10.61        3.62      1.64 o
   1   6  11       41.60       49.62      3.76 o
   2   6  11       16.09       17.31      2.43 o
   3   6  11       28.05       37.45      3.32 o
   4   6  11        2.90        0.50      3.92 o
   5   6  11       17.53       13.52      3.62 o
   6   6  11        1.72        2.69      7.21 o
  -7   7  11       19.63       10.65      6.87 o
  -6   7  11       85.64       92.77      8.11 o
  -5   7  11      121.06      116.65      8.36 o
  -4   7  11       43.97       38.44      4.21 o
  -3   7  11      655.30      655.49     13.61 o
  -2   7  11      230.10      227.62      7.10 o
  -1   7  11      632.49      666.66     11.17 o
   0   7  11       24.91       25.93      2.96 o
   1   7  11       14.54       17.39      2.07 o
   2   7  11       37.40       43.23      3.38 o
   3   7  11       72.81       80.83      4.33 o
   4   7  11        2.82       -2.63      4.83 o
   5   7  11        1.13        1.37      3.89 o
   6   7  11        1.16        4.48      4.60 o
  -7   8  11        0.03       -3.78      5.50 o
  -6   8  11       11.86       17.11      5.08 o
  -5   8  11      136.90      136.08      9.11 o
  -4   8  11       74.40       67.97      6.87 o
  -3   8  11       59.01       74.83      5.14 o
  -2   8  11       29.68       22.29      3.36 o
  -1   8  11        9.56       12.90      2.68 o
   0   8  11        9.02        6.18      3.08 o
   1   8  11        1.59        2.44      1.79 o
   2   8  11       18.54       25.37      3.56 o
   3   8  11       42.26       45.24      3.77 o
   4   8  11        8.56       13.45      4.25 o
   5   8  11        0.07        2.58      4.37 o
   6   8  11        0.98       -2.78      9.10 o
  -6   9  11       19.73       25.83      5.83 o
  -5   9  11        7.30       15.09      4.70 o
  -4   9  11        2.62        6.61      3.21 o
  -3   9  11      532.51      581.01     13.47 o
  -2   9  11       40.54       32.41      4.04 o
  -1   9  11       46.20       45.35      5.84 o
   0   9  11      137.66      140.05      7.59 o
   1   9  11       56.49       53.77      4.50 o
   2   9  11      723.97      716.55     18.33 o
   3   9  11        0.14       -0.99      2.86 o
   4   9  11        3.35       -1.19      3.96 o
   5   9  11        0.02       -2.62      4.04 o
  -6  10  11        4.59        7.62     14.94 o
  -5  10  11       34.92       33.93      6.16 o
  -4  10  11       40.82       50.17      5.35 o
  -3  10  11       25.77       31.29      4.24 o
  -2  10  11       23.55       17.72      4.25 o
  -1  10  11       30.10       24.23      4.45 o
   0  10  11       23.96       31.10      3.47 o
   1  10  11       77.07       83.10      7.16 o
   2  10  11        2.21       -5.50      5.50 o
   3  10  11       26.36       33.30      5.57 o
   4  10  11       21.74       31.96      7.90 o
   5  10  11        2.21        4.36      4.73 o
  -5  11  11        0.00       -0.09      3.86 o
  -4  11  11        1.33       -2.23      2.94 o
  -3  11  11       20.76       16.71      3.94 o
  -2  11  11      100.59      117.12      8.25 o
  -1  11  11       90.58       91.68      7.34 o
   0  11  11       68.47       68.64      7.03 o
   1  11  11       57.33       64.80      7.03 o
   2  11  11       13.24        7.57      4.45 o
   3  11  11        0.22       -3.80      3.80 o
   4  11  11        0.03       -5.15      5.15 o
   5  11  11        1.64       -3.09      6.53 o
  -5  12  11        0.62       -4.13      4.13 o
  -4  12  11       12.48       24.98      4.81 o
  -3  12  11        0.07        3.56      3.38 o
  -2  12  11       18.54       12.97      4.25 o
  -1  12  11        0.09        1.12      3.62 o
   0  12  11       47.63       49.22      6.34 o
   1  12  11        1.72        3.52      4.35 o
   2  12  11       40.02       37.15      6.19 o
   3  12  11       21.08       11.58      5.33 o
   4  12  11        9.11       -1.03      7.21 o
  -4  13  11        5.72       10.90      4.41 o
  -3  13  11        2.54        4.40      4.39 o
  -2  13  11       10.70       10.65      4.84 o
  -1  13  11       13.08       21.79      5.08 o
   0  13  11       11.11       15.61      4.09 o
   1  13  11        5.57       12.45      5.03 o
   2  13  11        0.10       -2.15      4.35 o
   3  13  11        3.59       12.94      5.37 o
  -3  14  11        2.48       -3.34      4.64 o
  -2  14  11       12.02        8.33      4.98 o
  -1  14  11        1.42        7.93      4.73 o
   0  14  11        3.12        1.72      6.53 o
   1  14  11       77.43       92.04      9.22 o
   2  14  11        5.90        9.96      5.59 o
  -1  15  11       58.35       71.12     11.34 o
   1  15  11        0.08       -4.47      7.21 o
  -8   0  12       63.46       81.77     10.99 o
  -7   0  12      108.62      102.04     11.34 o
  -6   0  12       23.81       18.90      6.18 o
  -5   0  12       20.41       25.08      6.87 o
  -4   0  12      435.84      488.19     20.27 o
  -3   0  12       93.11      118.53      8.93 o
  -2   0  12      358.52      397.13     10.92 o
  -1   0  12      441.71      507.15     12.15 o
   0   0  12       73.15       63.89      9.79 o
   1   0  12      337.57      396.10      9.91 o
   2   0  12       21.18       29.20      5.84 o
   3   0  12       66.63       65.96      8.59 o
   4   0  12       43.27       44.66      7.90 o
   5   0  12       34.73       30.58      7.56 o
   6   0  12        0.21       -2.40      6.18 o
   7   0  12        1.58        2.40      6.87 o
  -8   1  12        3.54        3.09      6.53 o
  -7   1  12        0.63       -3.27      3.27 o
  -6   1  12       20.26       27.22      5.22 o
  -5   1  12      325.96      336.38     18.38 o
  -4   1  12        0.67       -2.43      2.43 o
  -3   1  12        2.35        3.69      2.58 o
  -2   1  12      230.22      253.76      6.00 o
  -1   1  12      185.21      201.97      5.07 o
   0   1  12       12.89       16.62      1.49 o
   1   1  12      983.15      984.82     14.28 o
   2   1  12       59.17       58.09      3.36 o
   3   1  12        2.96        7.48      5.33 o
   4   1  12       10.82       11.54      8.42 o
   5   1  12        1.87        2.24      3.62 o
   6   1  12       15.92       14.60      4.86 o
   7   1  12        0.21       -2.37      4.60 o
  -8   2  12       26.36       27.14      8.59 o
  -7   2  12       59.35       60.95      7.16 o
  -6   2  12        3.51        2.21      3.86 o
  -5   2  12       51.21       60.37      6.18 o
  -4   2  12       40.30       38.05      4.84 o
  -3   2  12       14.70       18.37      3.27 o
  -2   2  12      317.19      300.56      6.58 o
  -1   2  12      133.21      130.14      4.17 o
   0   2  12        0.09        0.50      1.11 o
   1   2  12      428.74      413.07      7.79 o
   2   2  12      104.52      137.46      8.57 o
   3   2  12      105.57       99.84      6.68 o
   4   2  12      302.79      307.52     11.54 o
   5   2  12        0.39        2.85      4.00 o
   6   2  12       11.84       16.25      5.22 o
   7   2  12        0.00       -0.34      4.86 o
  -8   3  12        3.85        1.37      6.53 o
  -7   3  12       16.37       20.90      5.43 o
  -6   3  12      143.11      144.85      9.62 o
  -5   3  12      139.42      119.60      7.76 o
  -4   3  12      147.68      116.24      9.62 o
  -3   3  12      230.54      260.55     12.54 o
  -2   3  12     1115.06     1172.78     18.84 o
  -1   3  12      652.67      637.39     11.69 o
   0   3  12      318.45      371.98      7.64 o
   1   3  12        2.51        0.27      1.15 o
   2   3  12      169.05      173.00      5.81 o
   3   3  12        9.11        8.08      2.68 o
   4   3  12        7.72        7.06      5.15 o
   5   3  12       13.93       22.69      4.94 o
   6   3  12        2.96        3.55      4.49 o
   7   3  12        1.42       -0.09      3.83 o
  -8   4  12        0.81       -0.34      5.84 o
  -7   4  12       12.51       22.55      5.57 o
  -6   4  12       37.89       39.07      5.95 o
  -5   4  12      170.42      172.79      8.86 o
  -4   4  12       84.40       99.13      9.28 o
  -3   4  12        1.08       -2.05      2.05 o
  -2   4  12      129.42      139.87      4.66 o
  -1   4  12     2054.30     2077.36     21.97 o
   0   4  12       98.44       87.67      4.47 o
   1   4  12      210.06      175.35      5.65 o
   2   4  12       16.35       20.65      2.73 o
   3   4  12       60.25       64.86      4.61 o
   4   4  12       34.32       35.38      4.21 o
   5   4  12        8.05        4.96      3.24 o
   6   4  12        1.45       -2.03      3.08 o
   7   4  12        1.95        1.69      3.66 o
  -7   5  12        3.87        2.23      4.37 o
  -6   5  12       20.30       16.42      4.73 o
  -5   5  12       14.55       16.41      4.47 o
  -4   5  12       13.34        9.45      3.89 o
  -3   5  12      185.57      195.71     17.18 o
  -2   5  12     1068.38     1018.60     15.42 o
  -1   5  12      334.83      348.57      6.19 o
   0   5  12       68.09       53.44      3.48 o
   1   5  12      252.86      239.35      5.62 o
   2   5  12      298.46      282.69      6.72 o
   3   5  12      182.52      200.08      7.19 o
   4   5  12       11.36        5.05      2.84 o
   5   5  12        6.68        7.14      3.48 o
   6   5  12        2.13        3.71      3.63 o
  -7   6  12        0.02        9.22      4.70 o
  -6   6  12        5.69        5.40      7.90 o
  -5   6  12       70.15       82.06      9.10 o
  -4   6  12      837.11      879.23     21.36 o
  -3   6  12       75.19       92.56      5.13 o
  -2   6  12      237.50      253.57      7.37 o
  -1   6  12     1263.27     1235.30     14.86 o
   0   6  12       82.24       84.14      7.65 o
   1   6  12      191.21      164.38      5.51 o
   2   6  12        0.71        2.10      1.98 o
   3   6  12        8.76        3.77      2.92 o
   4   6  12       16.14       18.87      3.76 o
   5   6  12        7.51       11.12      3.68 o
   6   6  12        0.18       -1.11      3.95 o
  -7   7  12       15.77       20.27      7.90 o
  -6   7  12        0.02        6.46      4.25 o
  -5   7  12      107.15       94.13      7.87 o
  -4   7  12      131.27      148.68      8.46 o
  -3   7  12        0.99       -1.84      2.72 o
  -2   7  12        0.27        0.09      4.64 o
  -1   7  12        5.15       18.20      4.91 o
   0   7  12       17.59       26.02      7.91 o
   1   7  12       54.17       47.30      4.84 o
   2   7  12       86.14       89.60      4.38 o
   3   7  12        5.25        2.54      2.35 o
   4   7  12        4.65        4.13      3.89 o
   5   7  12        0.64       -0.28      3.80 o
   6   7  12        2.08        0.26      4.25 o
  -7   8  12        0.50        5.84      6.87 o
  -6   8  12        1.55       -2.83      3.76 o
  -5   8  12       76.02       92.57      8.11 o
  -4   8  12       58.57       74.70      7.14 o
  -3   8  12        2.14        0.02      2.54 o
  -2   8  12       97.39       82.52      6.35 o
  -1   8  12        0.71        2.44      2.21 o
   0   8  12      289.08      275.00     10.06 o
   1   8  12      186.59      191.30      7.11 o
   2   8  12       27.38       22.13      3.61 o
   3   8  12       20.09       26.46      3.33 o
   4   8  12       12.98       19.98      7.39 o
   5   8  12       28.85       26.64      7.04 o
   6   8  12        0.34        4.27      4.98 o
  -6   9  12        7.24        4.17      8.76 o
  -5   9  12       44.22       58.85      7.04 o
  -4   9  12      154.31      124.02      8.60 o
  -3   9  12       30.25       27.37      3.97 o
  -2   9  12       47.18       35.81      4.84 o
  -1   9  12        4.84       -0.12      3.05 o
   0   9  12      311.96      309.70      9.43 o
   1   9  12       12.74       15.31      3.33 o
   2   9  12        1.00        4.14      2.89 o
   3   9  12       22.52       33.85      4.33 o
   4   9  12        0.70        3.40      4.04 o
   5   9  12        0.11        2.60      4.47 o
  -6  10  12        2.34        5.83      4.98 o
  -5  10  12       14.08       10.56      4.73 o
  -4  10  12        0.17        3.37      5.84 o
  -3  10  12       37.52       50.73      6.34 o
  -2  10  12        0.26        3.89      3.27 o
  -1  10  12       23.37       19.31      5.15 o
   0  10  12        0.51        4.80      2.41 o
   1  10  12        0.60       -0.50      3.38 o
   2  10  12        3.75        5.65      3.96 o
   3  10  12        0.29        1.03      5.50 o
   4  10  12        0.20       -4.04      4.04 o
   5  10  12        0.03        3.44      6.87 o
  -5  11  12        8.24       15.51      6.87 o
  -4  11  12        1.08        0.51      4.11 o
  -3  11  12        0.58        0.00      2.98 o
  -2  11  12        0.04       -2.02      3.22 o
  -1  11  12       43.17       46.77      6.02 o
   0  11  12        9.34        8.56      3.17 o
   1  11  12       53.79       48.85      6.41 o
   2  11  12       52.66       49.14      6.41 o
   3  11  12       12.75       16.83      5.10 o
   4  11  12        1.78       -5.50      6.87 o
  -5  12  12        8.40       10.99      7.56 o
  -4  12  12        6.27        4.64      4.37 o
  -3  12  12       20.96       28.84      7.37 o
  -2  12  12        0.75       -1.86      4.98 o
  -1  12  12        0.19        2.23      3.64 o
   0  12  12       15.05       12.81      3.67 o
   1  12  12        0.34        1.87      4.12 o
   2  12  12        3.69        4.92      4.29 o
   3  12  12        6.26        1.29      4.70 o
   4  12  12        0.07        1.03      7.90 o
  -4  13  12        8.08       21.99      8.59 o
  -3  13  12       13.10       18.51      5.37 o
  -2  13  12       16.20       11.85      4.86 o
  -1  13  12       25.90       29.95      5.67 o
   0  13  12        0.32       -3.61      4.37 o
   1  13  12       24.42       31.93      6.55 o
   2  13  12        1.49        1.30      4.51 o
   3  13  12        4.33       10.13      7.04 o
  -2  14  12        4.72       10.07      5.18 o
  -1  14  12        1.90       -3.52      4.29 o
   0  14  12      109.82      115.09     14.09 o
   1  14  12        3.69        7.73      5.46 o
   2  14  12        2.86        2.49      7.90 o
  -1  15  12        0.00        0.69      6.53 o
  -8   1  13       10.56       13.40      7.21 o
  -7   1  13       17.97       18.29      4.84 o
  -6   1  13       55.00       62.85      6.89 o
  -5   1  13      101.92       93.47      7.38 o
  -4   1  13      340.12      334.16     12.15 o
  -3   1  13       84.51       91.00      6.19 o
  -2   1  13       12.01       11.37      1.92 o
  -1   1  13     2228.71     2144.47     25.81 o
   0   1  13      395.74      409.83      6.28 o
   1   1  13        7.52        8.12      2.07 o
   2   1  13      346.04      359.86     14.60 o
   3   1  13        5.82       12.01      4.00 o
   4   1  13        4.42        2.53      3.76 o
   5   1  13        9.48       14.60      4.62 o
   6   1  13        0.66       -0.52      4.37 o
   7   1  13        3.02       -5.50      5.50 o
  -8   2  13        0.08        5.50      6.87 o
  -7   2  13       22.22       22.90      5.43 o
  -6   2  13       78.50       76.09      7.38 o
  -5   2  13      133.91      140.66     14.09 o
  -4   2  13     1070.37     1107.47     24.16 o
  -3   2  13       71.37       64.56      5.46 o
  -2   2  13      451.47      447.79      9.42 o
  -1   2  13     1096.43     1100.02     15.20 o
   0   2  13      231.95      183.02      4.07 o
   1   2  13      325.03      289.83      6.13 o
   2   2  13      101.60       82.88      4.38 o
   3   2  13       55.41       49.85      5.71 o
   4   2  13        0.23        1.49      3.71 o
   5   2  13       13.33       14.14      4.73 o
   6   2  13        0.03       -1.74      4.11 o
   7   2  13        7.57        3.67      5.52 o
  -8   3  13        7.06        5.15      6.87 o
  -7   3  13       27.25       16.04      4.98 o
  -6   3  13       81.91       75.30      7.29 o
  -5   3  13        0.50        2.98      3.22 o
  -4   3  13      179.12      155.63      8.25 o
  -3   3  13       44.23       46.29      4.86 o
  -2   3  13       92.97      100.31      7.05 o
  -1   3  13       68.58       74.48      3.43 o
   0   3  13       27.84       22.99      2.34 o
   1   3  13       56.96       42.21      2.43 o
   2   3  13        1.12        0.93      2.12 o
   3   3  13       70.95       54.34      4.39 o
   4   3  13       55.09       39.13      5.71 o
   5   3  13        6.12        7.04      4.37 o
   6   3  13        0.28       -0.68      5.67 o
  -8   4  13       25.89       36.76      9.28 o
  -7   4  13       57.93       60.82     17.69 o
  -6   4  13        1.97        0.17      3.89 o
  -5   4  13       82.73       89.00     11.34 o
  -4   4  13      604.06      656.64     17.49 o
  -3   4  13        3.29       12.19      3.52 o
  -2   4  13       53.46       58.79      3.39 o
  -1   4  13      905.44      918.36     18.13 o
   0   4  13       23.92       34.15      2.54 o
   1   4  13       73.30       59.51      2.72 o
   2   4  13       79.01       96.68      4.95 o
   3   4  13      115.82      145.88      6.32 o
   4   4  13       35.01       43.47      4.61 o
   5   4  13        3.87        3.07      3.72 o
   6   4  13        9.78        6.51      3.79 o
  -7   5  13        1.97        4.47      4.62 o
  -6   5  13       34.95       28.49      5.57 o
  -5   5  13      265.43      296.90     16.66 o
  -4   5  13      460.65      423.88     13.82 o
  -3   5  13       98.37      108.22      7.03 o
  -2   5  13       46.82       36.84      2.86 o
  -1   5  13        7.77        6.71      1.80 o
   0   5  13       29.45       37.29      6.04 o
   1   5  13      125.04      124.47      4.45 o
   2   5  13       95.61       92.75      5.02 o
   3   5  13        6.31        1.89      3.36 o
   4   5  13       19.66       21.51      3.86 o
   5   5  13        0.41        0.32      3.16 o
   6   5  13        3.23        4.22      3.79 o
  -7   6  13        2.11        2.63      4.29 o
  -6   6  13        5.65        6.36      4.37 o
  -5   6  13       53.07       45.23      6.16 o
  -4   6  13        1.63        3.57      3.62 o
  -3   6  13      160.57      180.10      8.71 o
  -2   6  13       59.32       59.95      5.06 o
  -1   6  13       85.59       77.23      3.64 o
   0   6  13      277.35      281.18      6.62 o
   1   6  13       37.47       44.47      4.73 o
   2   6  13       11.25        8.77      3.12 o
   3   6  13        0.05        0.11      2.58 o
   4   6  13       14.55       21.25      3.89 o
   5   6  13        2.08        7.79      3.62 o
   6   6  13        0.27       -0.12     10.13 o
  -7   7  13        0.08        0.33      4.73 o
  -6   7  13       88.92       96.47      8.74 o
  -5   7  13        1.43        7.12      4.25 o
  -4   7  13      162.14      163.49      9.05 o
  -3   7  13       15.48       24.76     13.74 o
  -2   7  13       10.39       14.25      3.62 o
  -1   7  13      283.20      304.18     10.48 o
   0   7  13      109.82      107.91      5.35 o
   1   7  13      372.41      359.40     16.15 o
   2   7  13      440.87      463.73     10.07 o
   3   7  13        7.73       11.80      3.30 o
   4   7  13       17.04       19.82      3.90 o
   5   7  13       11.78       22.83      5.46 o
   6   7  13        0.01       -4.29      4.29 o
  -6   8  13        0.15       -3.62      3.62 o
  -5   8  13        0.35        2.43      4.00 o
  -4   8  13        9.66        6.11      3.71 o
  -3   8  13       12.28       13.17      4.25 o
  -2   8  13      351.73      374.39     12.47 o
  -1   8  13      109.60      109.50      5.70 o
   0   8  13       16.53       19.93      4.29 o
   1   8  13       47.70       37.42      4.94 o
   2   8  13       90.40       92.52      5.60 o
   3   8  13        8.21       16.82      3.70 o
   4   8  13        3.92        7.94      4.64 o
   5   8  13        0.54        4.46      4.45 o
  -6   9  13       16.66       21.96      5.77 o
  -5   9  13       22.63       32.05     12.37 o
  -4   9  13       53.85       51.17      6.60 o
  -3   9  13        0.20        3.19      4.12 o
  -2   9  13      239.35      252.69     13.91 o
  -1   9  13        1.19       -2.00      2.36 o
   0   9  13      195.00      182.54     12.02 o
   1   9  13       21.24       18.21      3.59 o
   2   9  13       25.74       32.60      4.21 o
   3   9  13       39.13       43.78      4.81 o
   4   9  13        1.19        3.02      4.45 o
   5   9  13        1.00       -3.86      3.86 o
  -6  10  13        0.01       -3.09      6.87 o
  -5  10  13       19.95       18.35      5.67 o
  -4  10  13       53.46       52.03      6.75 o
  -3  10  13       10.63        9.71      5.67 o
  -2  10  13       75.04       82.45      7.03 o
  -1  10  13        8.48       -0.17      7.73 o
   0  10  13      195.15      194.58      7.38 o
   1  10  13       98.30      101.62      9.28 o
   2  10  13        2.64       -1.27      3.86 o
   3  10  13       23.76       16.08      5.03 o
   4  10  13        8.11        9.26      4.84 o
   5  10  13        0.18       -2.72      6.01 o
  -5  11  13        0.18        4.62      4.70 o
  -4  11  13        0.04        6.19      5.67 o
  -3  11  13       15.71       11.21      4.60 o
  -2  11  13       27.46       35.28      7.73 o
  -1  11  13      112.99      122.37     19.93 o
   0  11  13       40.55       44.72      4.85 o
   1  11  13       24.24       23.60      5.37 o
   2  11  13       17.76       19.83     11.85 o
   3  11  13        8.95        9.30      4.94 o
   4  11  13        0.08       -0.69      7.21 o
  -5  12  13       11.01        3.09      7.21 o
  -4  12  13        2.90        9.54      4.98 o
  -3  12  13      178.33      207.60     11.39 o
  -2  12  13       42.83       38.89      5.95 o
  -1  12  13        0.08        2.87      3.55 o
   0  12  13       39.32       53.97      6.89 o
   1  12  13        7.38        5.72      4.73 o
   2  12  13        0.61        1.11      4.35 o
   3  12  13        1.37        5.13     17.01 o
  -4  13  13        5.88        1.72      6.87 o
  -3  13  13        0.08       11.34      7.21 o
  -2  13  13       83.62       77.71      8.01 o
  -1  13  13        6.09        5.15      4.13 o
   0  13  13        5.23        5.42      4.98 o
   1  13  13        2.01        1.41      4.49 o
   2  13  13        1.30       -0.18      4.84 o
   3  13  13        3.58        8.44      7.21 o
  -2  14  13        6.05        1.77      4.79 o
  -1  14  13        8.92        6.82      7.21 o
   0  14  13       25.94       32.98      9.28 o
   1  14  13       17.12       28.16      6.79 o
  -8   0  14        0.37       -1.03      5.50 o
  -7   0  14      146.16      146.70     13.40 o
  -6   0  14      117.74      107.88     11.68 o
  -5   0  14      336.13      309.20     17.52 o
  -4   0  14      383.23      386.84     18.55 o
  -3   0  14      367.79      421.96     12.50 o
  -2   0  14      225.28      214.88      8.25 o
  -1   0  14      597.75      549.35     19.24 o
   0   0  14     2021.02     1874.31     32.64 o
   1   0  14        9.15       17.20      6.53 o
   2   0  14      103.54      117.15     10.31 o
   3   0  14        1.39        2.06      5.15 o
   4   0  14       48.39       75.93     10.31 o
   5   0  14        0.07       -1.37      5.50 o
   6   0  14        0.28       -6.18      6.18 o
  -8   1  14        1.27        2.06      4.37 o
  -7   1  14        8.60        8.07      4.37 o
  -6   1  14      122.00       97.22      8.11 o
  -5   1  14        6.15        9.51      3.86 o
  -4   1  14      246.96      244.54     13.23 o
  -3   1  14      100.09       96.51      4.55 o
  -2   1  14      183.64      212.90      5.78 o
  -1   1  14      433.05      417.25      8.13 o
   0   1  14        1.34        3.76      2.03 o
   1   1  14        1.57        1.26      1.59 o
   2   1  14        0.28        2.48      3.44 o
   3   1  14        0.53       -2.49      3.61 o
   4   1  14       30.01       25.94      6.36 o
   5   1  14        0.43       -3.40      3.40 o
   6   1  14        4.07       -2.36      7.90 o
  -8   2  14        1.54        0.30      4.81 o
  -7   2  14        0.24        0.10      4.12 o
  -6   2  14       33.04       26.73      5.33 o
  -5   2  14        4.86        0.64      3.30 o
  -4   2  14     1045.89     1000.96     22.95 o
  -3   2  14       82.15       89.30      4.36 o
  -2   2  14       19.62       22.29      2.49 o
  -1   2  14        1.22        1.29      1.57 o
   0   2  14        5.00        0.55      1.53 o
   1   2  14       54.95       45.33      2.45 o
   2   2  14      105.49      109.22     10.65 o
   3   2  14       71.72       65.10      6.56 o
   4   2  14        2.07        0.00      5.50 o
   5   2  14        5.37        6.79      4.35 o
   6   2  14        0.28       -4.12      8.76 o
  -8   3  14        0.14       -6.18      6.18 o
  -7   3  14       13.31       11.17      4.86 o
  -6   3  14      177.03      187.67     10.55 o
  -5   3  14       73.87       79.06      8.07 o
  -4   3  14        9.61        6.30      3.62 o
  -3   3  14      778.86      772.09     18.46 o
  -2   3  14        0.82       -1.87      1.87 o
  -1   3  14      104.17       95.23      4.53 o
   0   3  14        2.44        6.41      1.83 o
   1   3  14      132.93      107.85      4.02 o
   2   3  14       13.37       16.90      2.99 o
   3   3  14      352.83      369.48     10.03 o
   4   3  14       11.15        5.90      3.18 o
   5   3  14        7.50        3.48      4.47 o
   6   3  14        5.05        2.72      3.64 o
  -7   4  14        7.53        5.84      6.36 o
  -6   4  14       56.81       51.44      8.07 o
  -5   4  14      241.45      225.90     10.44 o
  -4   4  14      186.06      156.90      8.49 o
  -3   4  14       80.73       86.37      5.13 o
  -2   4  14       96.18       82.24      3.93 o
  -1   4  14       27.06       31.31      4.20 o
   0   4  14      310.89      312.95      8.78 o
   1   4  14       41.01       43.35      3.12 o
   2   4  14      106.79      101.90      5.30 o
   3   4  14      210.15      215.07      7.90 o
   4   4  14       33.17       37.86      5.57 o
   5   4  14        4.23        2.01      3.26 o
   6   4  14        5.14        5.93      3.65 o
  -7   5  14       23.88       17.84      5.50 o
  -6   5  14       51.72       45.21      6.56 o
  -5   5  14       14.35       16.23      4.49 o
  -4   5  14       38.04       47.01      6.06 o
  -3   5  14        2.33        3.72      3.38 o
  -2   5  14      183.29      197.91      6.94 o
  -1   5  14       71.72       59.18      3.40 o
   0   5  14       39.94       39.74      6.70 o
   1   5  14        5.87        1.48      1.93 o
   2   5  14      119.80      148.81      6.16 o
   3   5  14       27.58       29.41      4.99 o
   4   5  14        3.76        3.94      3.01 o
   5   5  14        7.17        8.42      3.56 o
   6   5  14        1.45        4.09      3.99 o
  -7   6  14        3.07       -4.13      4.13 o
  -6   6  14        0.58       -0.17      7.90 o
  -5   6  14        0.39        1.20      3.64 o
  -4   6  14       28.17       35.51     14.94 o
  -3   6  14      344.64      388.65     12.98 o
  -2   6  14       20.02       25.94      3.49 o
  -1   6  14        1.76        0.46      2.04 o
   0   6  14      591.48      537.49     18.66 o
   1   6  14        2.68       -0.61      1.97 o
   2   6  14      117.01      113.33      5.79 o
   3   6  14        6.23       10.87      3.30 o
   4   6  14       62.59       65.23      5.67 o
   5   6  14        6.43        0.29      3.41 o
   6   6  14        1.15       -3.00      4.98 o
  -7   7  14        0.17        4.15      4.73 o
  -6   7  14        1.74        0.57      4.00 o
  -5   7  14       20.35       17.47      4.94 o
  -4   7  14      154.79      161.13      9.29 o
  -3   7  14       19.61       22.56      4.60 o
  -2   7  14        0.05       -0.29      3.78 o
  -1   7  14       27.82       26.94      3.36 o
   0   7  14        1.59        2.76      3.61 o
   1   7  14       24.17       22.72      4.13 o
   2   7  14      106.67      127.53      6.28 o
   3   7  14        1.66        4.88      3.09 o
   4   7  14        0.68       -1.21      3.16 o
   5   7  14        6.01       -0.95      9.10 o
  -6   8  14        6.30       10.83      5.22 o
  -5   8  14      104.69       97.06      8.62 o
  -4   8  14        0.27        1.68      3.76 o
  -3   8  14       54.32       66.03      6.65 o
  -2   8  14      131.16      136.49      8.11 o
  -1   8  14      337.74      339.86      9.47 o
   0   8  14      318.51      340.63     22.50 o
   1   8  14       18.14       18.54      4.25 o
   2   8  14       40.58       35.59      8.06 o
   3   8  14        5.01        4.49      5.68 o
   4   8  14        7.57       11.34      4.86 o
   5   8  14        0.08       -2.79      4.49 o
  -6   9  14       23.38       26.83     11.51 o
  -5   9  14        3.08        5.89      4.64 o
  -4   9  14       37.21       43.41      6.06 o
  -3   9  14        4.83        8.94      8.07 o
  -2   9  14       33.25       34.59      5.18 o
  -1   9  14      249.66      253.06      8.55 o
   0   9  14      336.65      342.48     12.25 o
   1   9  14      132.99      130.41      7.97 o
   2   9  14        4.86        2.70      2.96 o
   3   9  14        2.81        3.36      4.00 o
   4   9  14        0.29       -4.00      4.00 o
   5   9  14        0.69       -3.95      4.62 o
  -6  10  14        0.00        0.34      6.53 o
  -5  10  14        4.79       11.19      6.36 o
  -4  10  14        2.74        0.53      3.87 o
  -3  10  14        0.42       -0.07      3.62 o
  -2  10  14       14.67       12.58      4.45 o
  -1  10  14       78.49       84.66      7.09 o
   0  10  14       20.52       14.71      4.20 o
   1  10  14       85.01       79.86      7.17 o
   2  10  14        0.70       -0.04      3.86 o
   3  10  14       10.38        9.96      6.87 o
   4  10  14        0.10       -4.47      6.53 o
  -5  11  14       10.36       11.48      5.18 o
  -4  11  14        0.49       -1.96      4.98 o
  -3  11  14       65.24       60.01      6.89 o
  -2  11  14       45.30       44.01      6.53 o
  -1  11  14       58.45       59.79      6.52 o
   0  11  14        7.45        8.25      6.18 o
   1  11  14        0.20       -2.73      3.80 o
   2  11  14        6.48        4.12      6.53 o
   3  11  14        2.83        2.75      7.21 o
   4  11  14        4.63        8.25      8.25 o
  -4  12  14       14.22        8.93      9.62 o
  -3  12  14        2.94        0.87      4.11 o
  -2  12  14        2.71        6.43      4.25 o
  -1  12  14       17.62       15.61      4.54 o
   0  12  14        5.88       10.99      6.53 o
   1  12  14        1.06       -4.12      4.12 o
   2  12  14        5.82       15.49     15.80 o
   3  12  14        5.51       12.71      5.59 o
  -3  13  14       20.31       24.31      9.62 o
  -2  13  14       35.43       35.69      6.41 o
  -1  13  14        2.96        3.91      4.81 o
   0  13  14        0.00       -5.50      5.50 o
   1  13  14        0.68        0.00      6.87 o
   2  13  14        7.99        9.91      5.46 o
  -2  14  14       17.08       27.14      7.90 o
  -1  14  14        8.05       -3.78      5.84 o
   0  14  14       14.52        8.59      6.87 o
  -8   1  15        8.98        8.49      8.76 o
  -7   1  15       22.11       17.87      4.98 o
  -6   1  15      218.55      218.08     28.17 o
  -5   1  15      107.45      106.41      8.11 o
  -4   1  15      198.62      211.86     10.08 o
  -3   1  15       41.50       42.86      3.42 o
  -2   1  15      214.87      222.00      6.09 o
  -1   1  15      176.72      165.78      5.10 o
   0   1  15        9.95        7.85      2.23 o
   1   1  15       79.89       68.58      3.44 o
   2   1  15      322.47      334.47     12.27 o
   3   1  15       54.61       85.17      7.28 o
   4   1  15        0.01        9.30      4.35 o
   5   1  15        1.15        3.72      4.84 o
   6   1  15        0.65       -0.34      4.86 o
  -7   2  15       16.46       12.84      5.18 o
  -6   2  15       34.35       35.84      5.82 o
  -5   2  15       61.10       75.18      7.03 o
  -4   2  15       11.03        7.97      3.76 o
  -3   2  15        0.58       -0.71      1.47 o
  -2   2  15      109.01       97.05      4.33 o
  -1   2  15       13.89       16.34      2.27 o
   0   2  15      393.42      370.28      6.73 o
   1   2  15      444.82      407.39      9.64 o
   2   2  15      250.07      230.58     10.08 o
   3   2  15      225.49      219.69     13.40 o
   4   2  15       23.50       24.97      5.46 o
   5   2  15        6.92        9.80      4.98 o
   6   2  15        0.00       -6.87      6.87 o
  -7   3  15       20.42       27.18      5.95 o
  -6   3  15       29.04       23.21      5.46 o
  -5   3  15      269.17      247.61     19.41 o
  -4   3  15       22.36       16.36      4.13 o
  -3   3  15      135.81      153.75      8.02 o
  -2   3  15        4.93        1.15      1.98 o
  -1   3  15      337.83      305.35      9.03 o
   0   3  15        1.58        1.16      1.74 o
   1   3  15        3.51        0.48      2.27 o
   2   3  15       67.50       64.76      6.60 o
   3   3  15      444.58      398.20     10.69 o
   4   3  15        7.64        2.27      3.13 o
   5   3  15        5.43        7.82      3.68 o
   6   3  15        0.73       -0.94      3.66 o
  -7   4  15        4.47        9.46      5.08 o
  -6   4  15       28.28       22.74      5.34 o
  -5   4  15      180.01      189.26     31.26 o
  -4   4  15      203.27      217.20      9.82 o
  -3   4  15      672.77      696.35     14.04 o
  -2   4  15      152.22      111.03      5.53 o
  -1   4  15       98.09       86.11      6.67 o
   0   4  15      945.65      881.18     13.39 o
   1   4  15       12.72        8.34      2.67 o
   2   4  15        4.76        1.41      5.84 o
   3   4  15       23.06       20.28      3.77 o
   4   4  15        3.70       10.90      3.49 o
   5   4  15        0.00        0.50      3.34 o
   6   4  15        0.07       -1.47      3.61 o
  -7   5  15        5.60       10.86      6.87 o
  -6   5  15       16.53       27.92      5.57 o
  -5   5  15       15.89       19.88      4.60 o
  -4   5  15      240.31      221.95     10.17 o
  -3   5  15      453.09      396.02     15.29 o
  -2   5  15       52.04       60.73      3.72 o
  -1   5  15        0.03       -0.88      1.65 o
   0   5  15        1.87        4.72      2.24 o
   1   5  15        0.65        0.77      2.37 o
   2   5  15       51.82       47.56      4.65 o
   3   5  15        8.90        9.02      3.24 o
   4   5  15        9.05        5.44      3.58 o
   5   5  15        3.45        4.69      3.61 o
   6   5  15        0.01        1.91      3.67 o
  -7   6  15        0.54        9.92      5.03 o
  -6   6  15       19.69       19.26      5.46 o
  -5   6  15       10.06       13.87     11.85 o
  -4   6  15        3.75       10.43      4.11 o
  -3   6  15       28.20       27.30      5.67 o
  -2   6  15      490.57      465.77     14.07 o
  -1   6  15      178.04      173.69      6.50 o
   0   6  15       27.82       23.62      4.25 o
   1   6  15      125.82      122.22      7.71 o
   2   6  15       24.80       25.22      3.70 o
   3   6  15        3.38        3.93      2.90 o
   4   6  15        0.34        8.13      3.53 o
   5   6  15        4.77        1.10      3.63 o
  -7   7  15        0.17        0.34      6.87 o
  -6   7  15       55.34       69.31      7.97 o
  -5   7  15       34.81       44.90      7.04 o
  -4   7  15       78.24       85.04      9.96 o
  -3   7  15      243.24      242.93     10.61 o
  -2   7  15      294.04      308.76      9.47 o
  -1   7  15        1.77        0.77      2.27 o
   0   7  15       10.93       15.23      3.95 o
   1   7  15        0.07       -2.64      2.64 o
   2   7  15        1.92       -1.08      2.56 o
   3   7  15       50.27       55.97      6.23 o
   4   7  15        6.35        4.71      4.96 o
   5   7  15        0.24        3.65      4.70 o
  -6   8  15        3.50       -4.98      4.98 o
  -5   8  15       18.53       23.77      5.46 o
  -4   8  15       17.14       11.79      4.98 o
  -3   8  15      119.16       99.27      7.87 o
  -2   8  15        0.30        6.56      3.47 o
  -1   8  15       12.67       10.66      3.56 o
   0   8  15       36.83       40.32      5.84 o
   1   8  15       68.79       56.94      9.62 o
   2   8  15       30.49       31.29      3.64 o
   3   8  15       54.89       55.30      5.33 o
   4   8  15        2.05       -3.89      3.89 o
   5   8  15        0.19        0.31      4.60 o
  -6   9  15        1.65       -3.78      6.87 o
  -5   9  15        4.64        5.21      4.73 o
  -4   9  15        1.30        3.31      3.80 o
  -3   9  15       27.25       30.44      5.22 o
  -2   9  15      107.52       98.16      7.67 o
  -1   9  15       30.42       29.07      3.99 o
   0   9  15       85.94       76.20      6.92 o
   1   9  15      108.28      108.87      9.96 o
   2   9  15        9.70        7.23      3.34 o
   3   9  15       26.50       20.27      5.34 o
   4   9  15       13.92        3.20      4.73 o
  -5  10  15        4.49        7.50      8.42 o
  -4  10  15       72.82       79.89     17.01 o
  -3  10  15       31.13       33.11      5.46 o
  -2  10  15       18.27        6.35      5.67 o
  -1  10  15       49.32       52.36      5.04 o
   0  10  15        4.15        0.41      3.52 o
   1  10  15        1.68        8.06      4.11 o
   2  10  15        5.41        3.95      4.37 o
   3  10  15        5.24        0.34      6.18 o
   4  10  15        4.95       10.99      7.56 o
  -5  11  15        1.05        0.69      6.18 o
  -4  11  15        1.71        6.00      6.70 o
  -3  11  15       30.17       24.19      5.43 o
  -2  11  15        2.15       -3.09      3.40 o
  -1  11  15        0.09       -1.53      3.78 o
   0  11  15        1.07        7.21      6.18 o
   1  11  15        1.08       -0.69      5.15 o
   2  11  15        0.15        5.83      4.73 o
   3  11  15        0.23        3.09      7.21 o
  -4  12  15       20.48       13.45      5.61 o
  -3  12  15        1.11       -3.62      4.64 o
  -2  12  15       29.51       24.04      5.52 o
  -1  12  15       41.22       32.30      5.57 o
   0  12  15        2.47       -2.75      6.18 o
   1  12  15       36.20       40.54      9.28 o
   2  12  15        3.10       -1.03      5.84 o
   3  12  15        0.84       -2.06      7.90 o
  -3  13  15        7.84        7.21      7.21 o
  -2  13  15        2.24        3.83      4.49 o
  -1  13  15       79.31       88.41      8.36 o
   0  13  15        1.29        0.00      6.53 o
   1  13  15        0.50       -1.72      6.53 o
   2  13  15       41.26       56.34     10.65 o
  -7   0  16        9.83        8.25      6.53 o
  -6   0  16       25.31       22.28      6.70 o
  -5   0  16      248.52      255.95     16.49 o
  -4   0  16       13.22       26.80      6.87 o
  -3   0  16       36.80       37.19      4.84 o
  -2   0  16       58.50       71.68      5.82 o
  -1   0  16      286.45      334.39     10.69 o
   0   0  16      874.84      835.64     19.58 o
   1   0  16      194.28      187.47      8.76 o
   2   0  16        8.36        9.28      5.50 o
   3   0  16        2.43        7.21      5.84 o
   4   0  16       63.04       73.86     10.99 o
   5   0  16        5.12       -2.75      5.84 o
   6   0  16        1.69        3.44      7.21 o
  -7   1  16       21.70       18.04      5.34 o
  -6   1  16        3.87        9.18      4.35 o
  -5   1  16       34.28       29.21      5.33 o
  -4   1  16        0.44        0.13      3.27 o
  -3   1  16       54.20       63.29      4.17 o
  -2   1  16       22.70       24.81      4.46 o
  -1   1  16        7.43        9.47      2.33 o
   0   1  16      145.18      152.84      5.01 o
   1   1  16        5.65        8.28      2.57 o
   2   1  16      492.63      525.41     15.67 o
   3   1  16        6.27        1.83      3.86 o
   4   1  16        1.76       -1.61      3.86 o
   5   1  16        7.67       10.09      4.98 o
   6   1  16        0.43       -4.38      6.01 o
  -7   2  16       31.56       26.95      6.30 o
  -6   2  16        2.57       -0.82      4.12 o
  -5   2  16      198.52      209.04     14.60 o
  -4   2  16      229.03      260.38     10.79 o
  -3   2  16        6.89        5.12      1.96 o
  -2   2  16      161.70      175.37      6.74 o
  -1   2  16      319.71      334.78     11.70 o
   0   2  16        3.90        6.54      1.78 o
   1   2  16      120.56      113.94      5.46 o
   2   2  16       87.12       81.04      7.16 o
   3   2  16      125.25      105.45      8.14 o
   4   2  16        0.00        1.33      4.00 o
   5   2  16       39.69       23.86      6.06 o
   6   2  16        2.22       -0.54      9.28 o
  -7   3  16        4.80        3.14      4.35 o
  -6   3  16       27.31       22.23      5.46 o
  -5   3  16       45.13       55.56      6.55 o
  -4   3  16       90.01       98.67      7.52 o
  -3   3  16       16.42       11.37      3.04 o
  -2   3  16      768.74      803.76     13.16 o
  -1   3  16      327.20      337.39      7.62 o
   0   3  16      206.02      185.50      5.58 o
   1   3  16      697.58      661.60     13.46 o
   2   3  16       19.08       23.44      4.98 o
   3   3  16        3.08        4.33      4.35 o
   4   3  16        5.53        6.96      3.67 o
   5   3  16        2.19        4.91      3.67 o
   6   3  16        0.05        0.66      3.73 o
  -7   4  16       21.23       26.96      6.19 o
  -6   4  16        2.00        3.37      4.11 o
  -5   4  16        8.79        3.64      4.29 o
  -4   4  16       16.35       15.29      4.37 o
  -3   4  16      135.58      135.87      6.15 o
  -2   4  16       47.90       55.86      5.88 o
  -1   4  16       10.23       14.33      2.89 o
   0   4  16        9.39       10.30      3.72 o
   1   4  16        5.77        7.88      2.93 o
   2   4  16      166.48      181.61      9.35 o
   3   4  16       49.37       41.85     13.23 o
   4   4  16        1.46       -0.96      3.16 o
   5   4  16        0.05       -0.62      3.33 o
   6   4  16        0.95       -3.23      6.43 o
  -7   5  16        3.44        4.31      4.79 o
  -6   5  16       78.02       67.97      7.87 o
  -5   5  16      132.36      100.49     13.40 o
  -4   5  16       20.94       20.03      4.79 o
  -3   5  16      100.36      108.77      7.63 o
  -2   5  16      170.31      193.80      8.27 o
  -1   5  16      256.89      254.06      8.03 o
   0   5  16        1.03        0.13      1.89 o
   1   5  16       38.20       37.83      6.49 o
   2   5  16        0.73        2.19      7.04 o
   3   5  16       18.83       16.52      3.68 o
   4   5  16       12.93        6.78      3.53 o
   5   5  16        1.08       -2.82      3.39 o
  -7   6  16       11.59        7.90      7.21 o
  -6   6  16       32.24       33.75      6.19 o
  -5   6  16       57.10       54.67      6.92 o
  -4   6  16      272.53      288.58     11.98 o
  -3   6  16       13.33        7.19      3.62 o
  -2   6  16       19.99       30.19      3.84 o
  -1   6  16        0.07       -2.16      2.16 o
   0   6  16       40.86       47.87      4.04 o
   1   6  16      156.32      148.77      6.54 o
   2   6  16       22.44       18.36      6.70 o
   3   6  16        0.47        5.13      3.30 o
   4   6  16        0.49        4.19      3.48 o
   5   6  16        0.73        2.94      3.49 o
  -6   7  16        1.84       -3.35      4.12 o
  -5   7  16       61.82       60.39      7.24 o
  -4   7  16      234.38      249.26     11.59 o
  -3   7  16      177.38      195.17     12.02 o
  -2   7  16       37.04       29.39      3.94 o
  -1   7  16      119.03      122.83      6.21 o
   0   7  16      148.35      140.08      7.89 o
   1   7  16        8.04       11.34      3.64 o
   2   7  16       38.79       38.66      6.68 o
   3   7  16        3.28        3.11      5.91 o
   4   7  16        2.84       -0.34      3.37 o
   5   7  16        0.00       -0.70      4.79 o
  -6   8  16        6.93       10.38      5.46 o
  -5   8  16       37.40       26.76      5.82 o
  -4   8  16       27.80       23.83      5.84 o
  -3   8  16      185.85      213.35     10.66 o
  -2   8  16      173.03      163.92      9.05 o
  -1   8  16        1.31        3.04      2.71 o
   0   8  16       83.63       97.70      7.38 o
   1   8  16       43.91       46.60      5.71 o
   2   8  16       42.10       48.61      4.89 o
   3   8  16       40.80       49.45      5.15 o
   4   8  16        8.82        6.38      6.36 o
   5   8  16        0.60        0.73      4.84 o
  -6   9  16        2.10        2.06      7.56 o
  -5   9  16       29.42       36.21      6.44 o
  -4   9  16        8.90        8.76      4.62 o
  -3   9  16        8.86        4.68      3.86 o
  -2   9  16       79.72       75.58      6.93 o
  -1   9  16       14.69       13.86      3.83 o
   0   9  16        8.73        7.94      4.00 o
   1   9  16       32.96       25.39      5.10 o
   2   9  16       36.44       48.48      6.06 o
   3   9  16        0.11       -2.40      6.18 o
   4   9  16        0.30        1.72      4.62 o
  -5  10  16        1.37        3.01      4.84 o
  -4  10  16        3.00        2.66      4.19 o
  -3  10  16       50.18       36.89      9.79 o
  -2  10  16        6.71        2.08      3.76 o
  -1  10  16        1.26        6.55      3.12 o
   0  10  16       16.10        9.62      4.47 o
   1  10  16        1.69       -2.29      3.62 o
   2  10  16       20.49       20.96      7.56 o
   4  10  16        1.74        0.69      7.56 o
  -4  11  16       27.52       45.36     12.88 o
  -3  11  16       14.07       15.27      4.98 o
  -2  11  16        3.25        0.25      4.04 o
  -1  11  16        2.10        1.99      3.87 o
   0  11  16        5.67        4.18      7.90 o
   1  11  16        6.43        5.84      6.18 o
   2  11  16        1.95        2.40      6.18 o
  -3  12  16        6.16       -3.37      4.20 o
  -2  12  16        6.99       12.40      5.15 o
  -1  12  16       18.11       25.66      5.37 o
   0  12  16       13.37       13.74      7.56 o
   1  12  16        0.42       -4.12      6.18 o
   2  12  16        9.15       12.71      6.87 o
  -2  13  16        2.67       -2.40      6.18 o
  -1  13  16       34.00       27.83      9.28 o
   0  13  16        1.68        3.09      6.87 o
   1  13  16        8.73        2.06      6.87 o
  -7   1  17       58.69       83.17      8.49 o
  -6   1  17      132.50      129.91      9.46 o
  -5   1  17       12.42        6.77      4.29 o
  -4   1  17        0.03        2.29      3.76 o
  -3   1  17        2.48       -0.92      2.05 o
  -2   1  17      639.35      659.10     12.45 o
  -1   1  17       53.77       55.08      3.68 o
   0   1  17      123.81       91.93      6.29 o
   1   1  17      101.36      106.23      8.59 o
   2   1  17        3.90        1.48      8.76 o
   3   1  17       78.38       86.01      7.77 o
   4   1  17        0.16       -0.31      3.86 o
   5   1  17        7.12       -0.45      4.54 o
   6   1  17        1.45        2.92      5.59 o
  -7   2  17       16.18       15.22      5.57 o
  -6   2  17        1.76        2.05      4.00 o
  -5   2  17        1.48        1.27      3.86 o
  -4   2  17      128.89      142.86      8.84 o
  -3   2  17      153.40      153.80      5.21 o
  -2   2  17       13.67       15.09      2.66 o
  -1   2  17      674.52      761.14     12.80 o
   0   2  17       11.83        8.15      2.22 o
   1   2  17        4.03        3.27      2.69 o
   2   2  17        1.69        1.72      3.89 o
   3   2  17        0.78        7.36      4.49 o
   4   2  17        5.61       12.45      5.50 o
   5   2  17        2.21       -1.85      4.70 o
   6   2  17        1.50        3.04      5.33 o
  -7   3  17        3.19        6.01      4.86 o
  -6   3  17       61.59       70.15     20.10 o
  -5   3  17       13.47        5.14      4.00 o
  -4   3  17      128.90      117.91      8.14 o
  -3   3  17       19.76       12.35      3.22 o
  -2   3  17       96.61       98.45      4.66 o
  -1   3  17      185.51      190.89      5.89 o
   0   3  17      108.58      101.30      5.55 o
   1   3  17        1.86       -0.89      2.61 o
   2   3  17       90.63       89.99      7.41 o
   3   3  17       48.24       55.65      6.92 o
   4   3  17       21.64       19.27      3.99 o
   5   3  17       15.08       15.11      4.61 o
  -7   4  17        7.77        8.53      5.22 o
  -6   4  17        6.91        7.90      6.70 o
  -5   4  17      128.56      125.38      9.15 o
  -4   4  17       48.65       65.70     15.46 o
  -3   4  17      252.31      256.82     13.06 o
  -2   4  17       31.24       40.37      4.13 o
  -1   4  17      257.20      270.58      6.99 o
   0   4  17      666.21      631.49     12.66 o
   1   4  17       23.60       18.03      3.34 o
   2   4  17        0.37       -2.55      4.64 o
   3   4  17        0.25       -3.77      8.07 o
   4   4  17       28.17       30.92      4.58 o
   5   4  17        7.90        7.41      3.90 o
  -7   5  17        0.07       -2.40      6.18 o
  -6   5  17        0.15       -2.31      4.64 o
  -5   5  17       10.83       18.77      4.98 o
  -4   5  17        0.63       -2.83      3.71 o
  -3   5  17       78.39       73.86      8.42 o
  -2   5  17      167.18      184.26      8.94 o
  -1   5  17       77.88       87.22      5.33 o
   0   5  17       49.90       64.71      3.94 o
   1   5  17        8.78        1.92      2.71 o
   2   5  17       59.86       66.52      6.92 o
   3   5  17        0.03        0.26      4.29 o
   4   5  17        1.35        3.18      3.70 o
   5   5  17        0.09        0.31      3.59 o
  -6   6  17        3.31        2.71      4.25 o
  -5   6  17       11.86       12.02      4.49 o
  -4   6  17      311.54      315.62     12.91 o
  -3   6  17        5.86        4.65      3.62 o
  -2   6  17      120.66      120.90      6.40 o
  -1   6  17       41.64       55.40      5.89 o
   0   6  17        4.94        3.94      3.27 o
   1   6  17       22.55       31.38      4.40 o
   2   6  17       44.77       37.50      5.71 o
   3   6  17        1.92        2.97      3.96 o
   4   6  17        1.00       -0.72      3.42 o
   5   6  17        5.66        5.56      4.28 o
  -6   7  17        7.68        1.12      4.45 o
  -5   7  17       17.71       11.98      5.15 o
  -4   7  17        0.58        5.79      6.36 o
  -3   7  17      235.34      236.60     11.00 o
  -2   7  17       74.30       73.38      8.78 o
  -1   7  17        2.22        1.25      2.61 o
   0   7  17        0.14       -0.81      2.97 o
   1   7  17        2.30        1.05      4.29 o
   2   7  17        7.88        9.36      8.93 o
   3   7  17       47.88       47.75      6.55 o
   4   7  17        0.10        0.09      5.16 o
   5   7  17        0.01       -4.20      4.73 o
  -6   8  17        0.51        0.69      6.53 o
  -5   8  17        2.02        1.33      4.20 o
  -4   8  17       38.09       34.13      5.86 o
  -3   8  17       21.98       24.62      5.67 o
  -2   8  17        6.32        3.04      2.78 o
  -1   8  17        3.39        2.15      2.69 o
   0   8  17        6.98       12.25      7.21 o
   1   8  17       64.42       62.51      6.43 o
   2   8  17        0.77       -4.47      4.47 o
   3   8  17        0.54        2.80      4.29 o
   4   8  17        7.00        9.28      7.56 o
  -5   9  17       19.87       21.83      6.26 o
  -4   9  17        6.91        9.46      4.94 o
  -3   9  17        1.24       -1.92      3.86 o
  -2   9  17        4.00        3.67      3.76 o
  -1   9  17       23.31       25.30      4.04 o
   0   9  17        0.61        4.47      3.89 o
   1   9  17        1.33       -0.94      3.47 o
   2   9  17       40.62       37.45      8.25 o
   4   9  17        0.56       -6.53      6.53 o
  -5  10  17       13.15       11.34      7.90 o
  -4  10  17        9.51       -3.86      3.86 o
  -3  10  17       52.66       47.39      6.60 o
  -2  10  17        0.00        2.04      3.74 o
  -1  10  17        2.86        0.88      3.27 o
   0  10  17        2.01        0.69      3.76 o
   1  10  17       15.54       19.69      5.10 o
   2  10  17        1.85       -5.15      5.50 o
  -4  11  17       17.92       26.81      6.27 o
  -3  11  17        2.57       -1.96      3.86 o
  -2  11  17       52.53       48.02      6.75 o
  -1  11  17       42.30       37.10      9.62 o
   0  11  17       11.30        7.14      4.64 o
   1  11  17        0.22        4.12      6.53 o
   2  11  17        4.41       -4.47      4.47 o
  -3  12  17       10.74       13.06      7.56 o
  -2  12  17        0.20        0.88      4.25 o
  -1  12  17       20.88       27.83      8.93 o
   0  12  17       53.18       53.94     10.65 o
   1  12  17        1.30       -0.34      6.87 o
   2  12  17        0.20       -6.18      6.18 o
  -2  13  17        1.84       -4.47      5.84 o
  -7   0  18        1.02        0.69      5.84 o
  -6   0  18        3.26        1.41      4.11 o
  -5   0  18       19.90       11.34      6.87 o
  -4   0  18      643.16      640.73     26.45 o
  -3   0  18      619.48      673.20     18.09 o
  -2   0  18        2.80        5.15      3.16 o
  -1   0  18        3.85        0.16      2.79 o
   0   0  18      340.72      336.69     11.10 o
   1   0  18       62.17       55.66      8.93 o
   2   0  18       18.64       17.86      7.21 o
   3   0  18        0.06        4.12      5.84 o
   4   0  18        4.00        5.84      6.53 o
   5   0  18        0.44       -6.18      6.18 o
  -7   1  18        3.40        7.33      4.98 o
  -6   1  18        1.30        3.15      4.45 o
  -5   1  18       41.22       37.25     14.94 o
  -4   1  18       19.81       12.33      4.60 o
  -3   1  18      289.87      271.97      7.80 o
  -2   1  18       31.72       32.07      3.32 o
  -1   1  18       85.18       85.96      4.56 o
   0   1  18        4.47        0.11      2.68 o
   1   1  18       30.73       28.94      5.33 o
   2   1  18       11.64       24.43     15.63 o
   3   1  18        0.06       -0.98      4.20 o
   4   1  18        1.67        8.95      5.03 o
   5   1  18        1.30       -4.73      4.73 o
  -7   2  18        0.28        1.99      4.94 o
  -6   2  18        1.75       -3.86      3.86 o
  -5   2  18        5.70        5.13      4.25 o
  -4   2  18       19.30       23.75      4.98 o
  -3   2  18      251.77      278.70      8.18 o
  -2   2  18       90.47       84.75      4.10 o
  -1   2  18      373.58      392.25      7.75 o
   0   2  18      288.64      282.24      7.22 o
   1   2  18       18.77       17.01      4.62 o
   2   2  18       39.78       42.23     11.34 o
   3   2  18       31.70       25.08      5.82 o
   4   2  18        0.44       -5.50      5.50 o
   5   2  18        4.71        7.14      5.33 o
  -7   3  18       15.33        9.87      6.70 o
  -6   3  18      151.05      159.47     18.72 o
  -5   3  18       63.29       54.36      6.80 o
  -4   3  18       10.86       15.84      5.15 o
  -3   3  18      294.40      272.85      9.11 o
  -2   3  18        3.02        7.90      2.40 o
  -1   3  18      263.69      266.96      7.14 o
   0   3  18       66.09       82.32      4.35 o
   1   3  18       19.38       16.88      3.53 o
   2   3  18       42.62       51.16     12.37 o
   3   3  18        6.81       13.16      5.33 o
   4   3  18        1.20        8.27      5.22 o
   5   3  18        0.04       -3.72      3.72 o
  -7   4  18        5.96       20.27      8.93 o
  -6   4  18       16.09        4.21      4.73 o
  -5   4  18        0.17       -3.52      3.52 o
  -4   4  18      126.03      104.45      8.25 o
  -3   4  18      191.25      207.06      8.19 o
  -2   4  18       22.26       22.08      3.54 o
  -1   4  18       23.23       18.65      2.80 o
   0   4  18        3.27        1.69      2.64 o
   1   4  18        9.56        6.67      2.92 o
   2   4  18        0.04       -2.40      3.62 o
   3   4  18       10.99       12.56      4.73 o
   4   4  18       46.15       43.64      7.04 o
   5   4  18        1.35       -0.53      3.92 o
  -6   5  18        9.27       16.28      6.01 o
  -5   5  18       21.74       26.33      5.59 o
  -4   5  18       53.92       39.21      5.95 o
  -3   5  18      154.67      164.63      9.24 o
  -2   5  18      132.09      129.73     10.48 o
  -1   5  18        2.92        2.95      2.47 o
   0   5  18        0.05       -2.34      3.58 o
   1   5  18       18.89       20.49      3.56 o
   2   5  18       54.33       68.28      7.16 o
   3   5  18       23.61       23.91      8.07 o
   4   5  18        0.87        5.33      5.10 o
   5   5  18        0.36        6.90      4.17 o
  -6   6  18        4.18        6.97      6.18 o
  -5   6  18       51.35       40.96      6.43 o
  -4   6  18       73.60       66.03      7.34 o
  -3   6  18       44.31       33.25      6.01 o
  -2   6  18       12.72        9.85      3.17 o
  -1   6  18       19.60       15.70      3.94 o
   0   6  18        1.88        2.19      3.27 o
   1   6  18        0.27       -0.57      4.08 o
   2   6  18        0.05       -3.30      3.30 o
   3   6  18       44.15       43.85      6.41 o
   4   6  18        2.15        8.93      5.08 o
   5   6  18        6.28       -0.53      8.25 o
  -6   7  18        0.13        3.06      4.62 o
  -5   7  18        0.19       -2.40      3.94 o
  -4   7  18       15.57       17.01      4.86 o
  -3   7  18       16.46       13.98      4.79 o
  -2   7  18       43.34       47.99      4.93 o
  -1   7  18       42.98       51.50      4.85 o
   0   7  18       57.75       66.64      6.55 o
   1   7  18       11.86        9.84      5.15 o
   2   7  18        0.27       -2.29      3.62 o
   3   7  18       22.34       18.28      5.50 o
   4   7  18        0.52        4.76      5.08 o
  -5   8  18        4.94        4.49      4.73 o
  -4   8  18       31.78       30.31      5.94 o
  -3   8  18        6.78        5.80      7.39 o
  -2   8  18        9.22       11.52      3.64 o
  -1   8  18        3.04        5.94      3.04 o
   0   8  18       36.95       38.37      5.71 o
   1   8  18      214.63      236.20     10.93 o
   2   8  18        0.82        3.78      5.15 o
   3   8  18        7.89       11.68      6.87 o
   4   8  18        3.84       -4.81      7.21 o
  -5   9  18        7.97       10.75      5.22 o
  -4   9  18        0.59        2.51      4.60 o
  -3   9  18        5.96        9.03      4.49 o
  -2   9  18       21.98       17.31      4.87 o
  -1   9  18       19.93       27.78      4.14 o
   0   9  18       15.16        8.90      3.86 o
   1   9  18        4.44        4.51      5.50 o
   2   9  18       36.62       36.42      8.25 o
  -4  10  18        2.29       -2.86      8.93 o
  -3  10  18        9.91        9.14      7.56 o
  -2  10  18       12.81       13.28      4.70 o
  -1  10  18        3.60        1.68      4.11 o
   0  10  18        8.55       11.19      4.60 o
   1  10  18        1.12        7.22      4.25 o
  -3  11  18        5.47        7.63      4.73 o
  -2  11  18      114.97      111.72      9.24 o
  -1  11  18        9.51        2.06      6.87 o
   0  11  18        9.81        8.79      4.49 o
   1  11  18       14.29        8.93      7.21 o
  -3  12  18        0.53       -5.50      5.50 o
  -2  12  18        5.76        5.17     12.20 o
  -1  12  18        0.07        2.06      7.21 o
   0  12  18        3.47       16.49      7.90 o
   1  12  18        4.03        6.87      7.21 o
  -7   1  19        0.12        9.47      5.08 o
  -6   1  19       86.10      111.99      9.58 o
  -5   1  19      186.77      172.94     11.68 o
  -4   1  19        6.33        4.32      4.11 o
  -3   1  19      696.35      667.11     13.05 o
  -2   1  19      246.31      273.68      7.82 o
  -1   1  19      122.82       97.21      4.81 o
   0   1  19        4.76       -0.57      2.00 o
   1   1  19        8.62       10.95      4.35 o
   2   1  19       17.48       18.90      5.43 o
   3   1  19        6.20        4.90      4.54 o
   4   1  19        5.38        9.33      5.22 o
   5   1  19        0.45       -4.49      4.49 o
  -7   2  19        8.82       -6.53      6.53 o
  -6   2  19        5.96       13.99      8.59 o
  -5   2  19      171.22      172.64     10.99 o
  -4   2  19       72.04       60.20      6.92 o
  -3   2  19       37.14       55.45      6.15 o
  -2   2  19       24.14       24.89      2.81 o
  -1   2  19       53.71       57.73      3.56 o
   0   2  19      202.76      196.73      7.38 o
   1   2  19        7.97        2.14      3.71 o
   2   2  19        4.33        6.68      4.29 o
   3   2  19       10.13       11.66      5.22 o
   4   2  19        0.06       -0.26      4.84 o
   5   2  19       11.48       10.76      5.95 o
  -6   3  19       21.35       16.26      5.43 o
  -5   3  19       15.48       14.77      4.62 o
  -4   3  19       42.28       44.08      7.56 o
  -3   3  19       69.63       68.00      8.68 o
  -2   3  19        0.12        2.38      2.25 o
  -1   3  19       34.20       33.74      3.37 o
   0   3  19        2.91        1.63      2.64 o
   1   3  19       79.98       76.65      7.16 o
   2   3  19        7.32       12.15      4.84 o
   3   3  19       24.47       17.94      7.56 o
   4   3  19       25.14       17.54     12.20 o
   5   3  19        0.00       10.60      6.02 o
  -6   4  19       22.02       22.98      5.82 o
  -5   4  19       11.13        7.11      4.79 o
  -4   4  19       61.66       50.66      6.68 o
  -3   4  19        1.69        6.66      3.61 o
  -2   4  19       46.40       53.47      4.90 o
  -1   4  19        3.00        0.98      2.11 o
   0   4  19        0.65       -0.84      2.49 o
   1   4  19      158.19      174.22     14.09 o
   2   4  19        0.17        2.93      4.11 o
   3   4  19        0.11        5.71      4.60 o
   4   4  19       23.52       23.20      6.19 o
   5   4  19        0.01       -1.24      8.25 o
  -6   5  19       20.75       22.83      6.02 o
  -5   5  19        4.20        0.65      4.11 o
  -4   5  19        0.42       -2.06      3.64 o
  -3   5  19       49.92       55.50      6.41 o
  -2   5  19        0.26       -2.45      3.09 o
  -1   5  19       80.63       87.33      5.70 o
   0   5  19       43.79       49.79      6.89 o
   1   5  19        5.69       -0.02      2.82 o
   2   5  19        1.83        0.58      8.59 o
   3   5  19        1.24       -2.29      4.25 o
   4   5  19       18.17       21.50      6.70 o
  -6   6  19        3.16        9.06      5.18 o
  -5   6  19        6.88        2.21      4.49 o
  -4   6  19       20.24       24.44      5.46 o
  -3   6  19        2.18        9.78      4.35 o
  -2   6  19        3.73        4.91      3.12 o
  -1   6  19        1.84        5.68      2.96 o
   0   6  19       24.80       31.52      5.33 o
   1   6  19       17.70       19.03      3.81 o
   2   6  19        0.00        0.69      3.96 o
   3   6  19       36.85       32.58      6.30 o
   4   6  19        0.34       -2.75      4.62 o
  -5   7  19        5.08        4.49      4.98 o
  -4   7  19        1.37        1.73      4.35 o
  -3   7  19       62.16       57.53      9.79 o
  -2   7  19       73.75       89.41      6.36 o
  -1   7  19      111.07      109.45      7.66 o
   0   7  19        1.33        6.53      3.89 o
   1   7  19      188.29      190.77     10.06 o
   2   7  19        4.13        7.04      4.62 o
   3   7  19       10.85        8.40      4.94 o
   4   7  19        3.26       13.27      5.77 o
  -5   8  19        0.11        4.12      4.86 o
  -4   8  19        0.00       -0.48      3.76 o
  -3   8  19       47.58       51.01      6.93 o
  -2   8  19       12.46       10.31      3.56 o
  -1   8  19        5.71        2.92      4.13 o
   0   8  19        2.81        1.86      3.76 o
   1   8  19       19.78       32.27      5.59 o
   2   8  19       46.34       32.98      8.25 o
   3   8  19        2.80        7.81      4.94 o
  -4   9  19        9.86        8.03      4.84 o
  -3   9  19        3.87        5.23      4.49 o
  -2   9  19       31.61       35.65      6.02 o
  -1   9  19       10.70        9.46      4.73 o
   0   9  19        3.83        1.72      3.89 o
   1   9  19        4.56        5.50      4.13 o
   2   9  19       14.47       28.52      7.90 o
  -4  10  19        8.01       12.02      6.87 o
  -3  10  19        1.93        3.35      4.11 o
  -2  10  19        3.05        4.89      4.45 o
  -1  10  19        3.32        4.64      4.37 o
   0  10  19      101.93      102.27     16.32 o
   1  10  19        0.11       -2.62      4.12 o
  -3  11  19       10.88        5.15      6.53 o
  -2  11  19       28.20       27.26      5.94 o
  -1  11  19        8.81        3.78      7.21 o
   0  11  19        0.16        3.76      6.87 o
   1  11  19        0.70        3.09      6.18 o
  -2  12  19        4.08        1.37      6.18 o
   0  12  19        1.57        3.44      7.90 o
  -6   0  20        0.51        0.34      6.18 o
  -5   0  20      258.24      304.05     19.58 o
  -4   0  20       38.11       48.10      9.28 o
  -3   0  20        0.06       -3.22      3.22 o
  -2   0  20       87.17       94.38      7.52 o
  -1   0  20       60.73       69.98      6.43 o
   0   0  20       71.56       90.04      6.84 o
   1   0  20      127.59      135.36     12.71 o
   2   0  20       11.88        8.25      6.53 o
   3   0  20        1.38        2.75      6.18 o
   4   0  20       15.27       26.80      8.93 o
   5   0  20        0.09       -6.53      6.53 o
  -6   1  20       28.08       25.83      6.11 o
  -5   1  20        2.02        1.38      3.86 o
  -4   1  20       32.35       43.15      9.96 o
  -3   1  20        9.48       18.75      3.87 o
  -2   1  20        1.06        3.02      2.30 o
  -1   1  20       40.64       37.80      4.22 o
   0   1  20        3.32        2.86      2.78 o
   1   1  20        0.63        4.54      3.71 o
   2   1  20       10.41       10.62      4.73 o
   3   1  20       12.45        9.19      5.67 o
   4   1  20        1.17        7.42      5.46 o
   5   1  20        1.64       12.02      6.43 o
  -6   2  20        5.55        7.33      7.39 o
  -5   2  20       58.91       70.99     18.21 o
  -4   2  20      211.03      210.64     14.09 o
  -3   2  20       59.88       78.21      5.06 o
  -2   2  20        3.13        0.69      1.96 o
  -1   2  20       58.96       57.66      4.16 o
   0   2  20       72.80       72.09      6.14 o
   1   2  20        6.31        7.12      4.25 o
   2   2  20       43.15       44.23      6.56 o
   3   2  20       47.46       37.66      6.79 o
   4   2  20        3.11        0.84      5.33 o
   5   2  20        0.46       -2.06      5.34 o
  -6   3  20       18.61       21.42      5.92 o
  -5   3  20       30.29       28.01      5.82 o
  -4   3  20        0.93        4.70      5.67 o
  -3   3  20       55.66       38.75      4.07 o
  -2   3  20      216.92      269.52     16.31 o
  -1   3  20        5.71        5.07      2.37 o
   0   3  20       67.33       59.30      5.13 o
   1   3  20       52.94       64.02     12.54 o
   2   3  20        3.60        9.41      4.73 o
   3   3  20       88.54       94.67      9.23 o
   4   3  20        1.58        9.32      5.71 o
  -6   4  20        7.45       17.44     10.13 o
  -5   4  20        0.01       -0.34      4.13 o
  -4   4  20       33.31       43.10      6.32 o
  -3   4  20       76.01       62.62      5.67 o
  -2   4  20      110.33      111.32      5.53 o
  -1   4  20        2.68        1.44      2.25 o
   0   4  20       14.05       11.48      3.28 o
   1   4  20        3.20        7.46      6.70 o
   2   4  20       30.07       21.93      5.52 o
   3   4  20        0.24        1.21      6.18 o
   4   4  20       43.92       33.68      7.16 o
  -6   5  20       10.85        9.35      7.04 o
  -5   5  20       25.75       22.54      5.46 o
  -4   5  20       42.47       54.40      7.56 o
  -3   5  20        3.43        1.91      2.96 o
  -2   5  20      186.51      203.82      9.33 o
  -1   5  20      131.06      112.34      6.36 o
   0   5  20       19.13       16.62      3.63 o
   1   5  20        3.19        9.35      4.35 o
   2   5  20       20.22       22.18      8.42 o
   3   5  20       11.80       14.71      8.59 o
   4   5  20        8.24        9.10      7.39 o
  -5   6  20       18.92       17.25      5.52 o
  -4   6  20        2.47       -2.55      4.64 o
  -3   6  20      424.36      418.01     15.11 o
  -2   6  20       43.82       31.05      4.47 o
  -1   6  20       37.30       40.52      4.53 o
   0   6  20       37.92       33.28      4.53 o
   1   6  20       24.96       29.63      5.43 o
   2   6  20        3.13        4.38      4.37 o
   3   6  20        0.17       -1.92      4.60 o
   4   6  20        5.97        9.08      5.66 o
  -5   7  20        6.13       -4.37      4.37 o
  -4   7  20       14.03        6.56      5.33 o
  -3   7  20        6.64        2.51      8.76 o
  -2   7  20       84.13       92.80      9.00 o
  -1   7  20       98.18       90.24      8.14 o
   0   7  20       13.58       13.73      4.73 o
   1   7  20       10.57        8.25      5.84 o
   2   7  20       11.68        5.00      4.54 o
   3   7  20       13.39       15.50      5.71 o
  -4   8  20       24.41       27.51      6.11 o
  -3   8  20       21.71       22.21      5.52 o
  -2   8  20       11.90        5.42      3.64 o
  -1   8  20       24.77       32.54      8.07 o
   0   8  20        0.12        1.16      4.00 o
   1   8  20        1.87        2.24      4.00 o
   2   8  20       16.84       15.46      7.56 o
   3   8  20        7.40        4.51      5.02 o
  -4   9  20        7.91       10.69      6.01 o
  -3   9  20       20.76       14.05      5.37 o
  -2   9  20        5.30       14.34      4.94 o
  -1   9  20        5.05        0.04      3.87 o
   0   9  20       37.74       46.60      6.68 o
   1   9  20        1.55        1.82      4.25 o
   2   9  20        3.25        2.06      5.84 o
  -3  10  20        2.02        4.92      4.60 o
  -2  10  20        7.78       11.43      4.87 o
  -1  10  20       23.86       29.97      6.06 o
   0  10  20        1.50       -0.59      4.11 o
   1  10  20        1.82        1.55      4.98 o
  -3  11  20       10.08       19.24      7.90 o
  -2  11  20        0.91        8.41      5.12 o
  -1  11  20       17.41       18.10      6.06 o
   0  11  20        0.15        3.29      4.84 o
   1  11  20        1.98       17.52      8.59 o
  -6   1  21       38.91       51.94      7.67 o
  -5   1  21       30.22       36.64      6.41 o
  -4   1  21       36.53       28.45      5.95 o
  -3   1  21        1.14        2.13      2.60 o
  -2   1  21       34.28       46.32      4.24 o
  -1   1  21      137.20      123.12      5.65 o
   0   1  21       17.81        7.95      5.33 o
   1   1  21       10.19       14.75      4.84 o
   2   1  21       63.58       80.64      9.79 o
   3   1  21        0.09        1.12      6.01 o
   4   1  21        0.39        4.47      7.56 o
  -6   2  21        4.91        5.82     11.17 o
  -5   2  21        4.49        6.72      5.84 o
  -4   2  21       18.35       15.82      4.84 o
  -3   2  21        6.47        5.56      2.79 o
  -2   2  21       57.83       62.55      4.67 o
  -1   2  21        0.02        4.26      2.73 o
   0   2  21      134.82      127.02      6.76 o
   1   2  21       23.11       29.36      5.67 o
   2   2  21        2.54        4.47      6.87 o
   3   2  21       58.40       57.32      8.01 o
   4   2  21        0.00       -0.79      5.08 o
  -6   3  21        0.01       -2.17      4.45 o
  -5   3  21       17.74       16.43     11.17 o
  -4   3  21        2.73       -2.13      3.80 o
  -3   3  21      112.04      109.01      5.84 o
  -2   3  21       16.56       23.25      3.92 o
  -1   3  21       53.76       46.82      4.26 o
   0   3  21        1.82        2.22      3.36 o
   1   3  21       11.77        7.66      4.35 o
   2   3  21        6.63       12.28      4.98 o
   3   3  21        8.41       16.42      5.71 o
   4   3  21       27.85       28.76      7.39 o
  -5   4  21       40.55       32.16      6.43 o
  -4   4  21      154.94      151.95     25.77 o
  -3   4  21      122.46      114.43     10.69 o
  -2   4  21       28.32       27.23      3.45 o
  -1   4  21        8.74       13.62      3.17 o
   0   4  21       23.76       23.25      3.88 o
   1   4  21       24.72       18.95      7.73 o
   2   4  21        0.97        2.03      5.33 o
   3   4  21        3.35        4.12      4.86 o
   4   4  21        0.09       -0.31      5.20 o
  -5   5  21        9.00        8.90     10.99 o
  -4   5  21        1.32        3.78      4.35 o
  -3   5  21      126.98      112.06     12.73 o
  -2   5  21       13.05       11.18      3.42 o
  -1   5  21        3.64        2.67      2.93 o
   0   5  21        2.97        8.44      3.28 o
   1   5  21        0.01       -0.69      3.89 o
   2   5  21       18.07       19.18      5.67 o
   3   5  21        0.11       -3.94      6.36 o
   4   5  21        0.44       -4.60      4.60 o
  -5   6  21        5.72        6.79      5.84 o
  -4   6  21        2.82       -1.51      3.71 o
  -3   6  21       54.30       63.67      7.38 o
  -2   6  21       38.18       41.89      5.42 o
  -1   6  21       52.52       50.57     10.13 o
   0   6  21       39.42       38.29      5.95 o
   1   6  21        6.24       14.18      4.60 o
   2   6  21        0.50        6.08      4.73 o
   3   6  21        1.08        0.39      5.18 o
  -5   7  21       15.91        9.96      7.90 o
  -4   7  21        5.08        6.57      5.50 o
  -3   7  21        8.78        0.79      4.12 o
  -2   7  21       50.80       63.02      9.27 o
  -1   7  21        6.91       12.41      6.01 o
   0   7  21       28.61       31.90      5.71 o
   1   7  21        4.32        5.84      5.84 o
   2   7  21        0.23        5.87      4.84 o
   3   7  21        6.72       10.31      5.43 o
  -4   8  21       15.37       14.76      5.22 o
  -3   8  21        2.76       -4.47      6.87 o
  -2   8  21       10.85        6.42      3.68 o
  -1   8  21        1.97        8.71      8.59 o
   0   8  21        0.03       -2.21      3.71 o
   1   8  21        5.87        7.90      6.53 o
   2   8  21       16.08       27.14      7.90 o
   3   8  21       10.52       27.14      8.93 o
  -4   9  21       20.08       29.89      8.93 o
  -3   9  21        6.46        2.43      4.70 o
  -2   9  21        5.83        4.23      4.70 o
  -1   9  21        2.15        3.31      4.81 o
   0   9  21        4.22        9.80      4.73 o
   1   9  21        1.05        1.37      5.15 o
   2   9  21        0.62       -0.34      5.50 o
  -3  10  21       23.85       25.77      7.90 o
  -2  10  21        1.55       -1.37      7.56 o
  -1  10  21        0.08       -0.83      5.67 o
   0  10  21       10.80       14.80      5.28 o
   1  10  21        0.01       -0.69      5.84 o
  -1  11  21        0.04       -1.72      6.87 o
   0  11  21        1.52        1.72      6.87 o
  -6   0  22       19.82       32.98      8.93 o
  -5   0  22       55.17       48.78     11.34 o
  -4   0  22       10.01        4.12      5.84 o
  -3   0  22       78.80       90.62      9.79 o
  -2   0  22      361.05      346.20     13.11 o
  -1   0  22      154.94      177.16      9.46 o
   0   0  22       22.31       43.63      8.93 o
   1   0  22        9.40       10.31      6.53 o
   2   0  22       19.25       13.40      7.21 o
   3   0  22        1.48        2.40      6.87 o
   4   0  22        8.07        5.15      8.25 o
  -6   1  22        5.31        4.81      4.62 o
  -5   1  22       12.22       10.79      8.25 o
  -4   1  22        1.23        0.72      3.49 o
  -3   1  22        5.78       -2.81      3.27 o
  -2   1  22        2.26        2.49      2.67 o
  -1   1  22        7.76        6.91      2.67 o
   0   1  22       23.10       24.35      5.33 o
   1   1  22        0.87       -0.16      3.86 o
   2   1  22        0.80        0.00      4.37 o
   3   1  22        1.22        8.35      5.57 o
   4   1  22        0.27       -1.37      5.59 o
  -5   2  22       19.82       13.90      8.59 o
  -4   2  22        7.22        0.25      5.15 o
  -3   2  22        0.02        0.76      2.48 o
  -2   2  22       39.94       36.55      4.02 o
  -1   2  22       53.55       63.48      4.62 o
   0   2  22        2.51        4.04      4.29 o
   1   2  22       40.60       46.01      6.55 o
   2   2  22        0.16        3.80      5.50 o
   3   2  22        6.28        2.01      5.08 o
   4   2  22        4.61        6.53      8.76 o
  -5   3  22       28.96       32.12      6.26 o
  -4   3  22        0.96       -4.00      4.00 o
  -3   3  22        1.72        1.20      2.58 o
  -2   3  22      213.17      207.47      8.68 o
  -1   3  22       49.13       60.06     11.56 o
   0   3  22        0.24        0.17      4.64 o
   1   3  22       24.90       17.04      4.98 o
   2   3  22        0.03        2.02      4.29 o
   3   3  22        1.34       -1.38      4.84 o
   4   3  22        1.57        7.70      6.16 o
  -5   4  22       13.61       13.88      5.33 o
  -4   4  22        1.05        1.27      4.47 o
  -3   4  22        4.83        1.27      3.75 o
  -2   4  22       16.46       19.60      3.25 o
  -1   4  22       30.17       27.49      4.16 o
   0   4  22        4.15        5.45      3.21 o
   1   4  22        2.41        6.58      4.49 o
   2   4  22        6.79        3.45      4.98 o
   3   4  22        0.81        0.85      4.98 o
  -5   5  22        3.22       10.35      7.04 o
  -4   5  22        7.02        3.00      4.35 o
  -3   5  22       40.65       40.64      5.94 o
  -2   5  22       18.60       18.21      4.08 o
  -1   5  22        4.78       10.87      9.79 o
   0   5  22        3.26        6.74      3.36 o
   1   5  22        0.44        0.65      4.11 o
   2   5  22        4.46        2.49      6.01 o
   3   5  22       26.56       25.11      6.65 o
  -5   6  22        0.11       -2.75      6.18 o
  -4   6  22       61.89       61.30      7.76 o
  -3   6  22        2.40        5.47      4.54 o
  -2   6  22       12.50       11.21      3.76 o
  -1   6  22        3.32       11.39      4.60 o
   0   6  22       23.39       20.46      5.10 o
   1   6  22       32.27       33.13      6.06 o
   2   6  22        0.00       -1.72      7.56 o
   3   6  22        0.78        1.09      5.22 o
  -4   7  22        3.84       -1.37      4.37 o
  -3   7  22       27.54       31.69      6.30 o
  -2   7  22        4.41       -0.29      3.25 o
  -1   7  22        2.59        6.90      5.33 o
   0   7  22        0.06       -0.69      3.89 o
   1   7  22        0.41        5.84      5.84 o
   2   7  22       15.67       20.36      9.10 o
  -4   8  22       11.37       10.65      6.53 o
  -3   8  22       26.23       39.96      8.76 o
  -2   8  22       25.19       24.60      4.82 o
  -1   8  22        1.81        4.45      4.47 o
   0   8  22        2.87        6.90      5.15 o
   1   8  22        0.57        3.09      5.84 o
   2   8  22       10.65        0.00      6.18 o
  -3   9  22        3.95        1.17      7.21 o
  -2   9  22       55.48       54.84      8.02 o
  -1   9  22        5.63        3.80      4.98 o
   0   9  22        1.06        1.31      4.54 o
   1   9  22        0.49       10.65      6.87 o
  -1  10  22       32.73       34.09      6.80 o
   0  10  22       11.36        7.28      5.46 o
  -5   1  23        4.84        5.28      4.62 o
  -4   1  23       74.04       72.47     13.11 o
  -3   1  23       26.84       29.84      3.99 o
  -2   1  23      168.90      162.16      6.91 o
  -1   1  23       25.03       22.13      3.97 o
   0   1  23        0.07        4.95      4.00 o
   1   1  23        0.94        3.06      4.49 o
   2   1  23        0.58       -2.70      4.49 o
   3   1  23       10.77       11.73      5.71 o
  -5   2  23        0.38        0.36      4.60 o
  -4   2  23       51.26       36.19      6.51 o
  -3   2  23       93.23      101.98      6.08 o
  -2   2  23       14.44       16.29      3.33 o
  -1   2  23        0.06        3.07      3.08 o
   0   2  23        3.18        8.17      9.45 o
   1   2  23        2.89       -2.88      3.80 o
   2   2  23       11.30       11.96      5.46 o
   3   2  23        0.27       -1.33      5.08 o
  -5   3  23        7.40       21.27      5.82 o
  -4   3  23        4.93       -1.43      4.25 o
  -3   3  23       18.18       20.37      5.01 o
  -2   3  23       85.83       91.28      5.56 o
  -1   3  23        2.79        3.20      3.08 o
   0   3  23        0.15       -2.18      8.59 o
   1   3  23       21.93       13.69      5.08 o
   2   3  23        0.34        6.19      8.76 o
   3   3  23        0.95        2.86      5.43 o
  -5   4  23       17.73       19.46      5.92 o
  -4   4  23       32.65       22.91      5.86 o
  -3   4  23       13.17       14.46      4.01 o
  -2   4  23        0.73        1.31      3.01 o
  -1   4  23       23.39       23.75      4.21 o
   0   4  23       17.19       18.26      6.87 o
   1   4  23        0.04       -3.42      4.11 o
   2   4  23        0.03        9.00      5.22 o
   3   4  23        2.95       12.35      5.77 o
  -4   5  23        0.09       -4.33      6.01 o
  -3   5  23        9.83        6.32      3.57 o
  -2   5  23        2.47        1.81      3.29 o
  -1   5  23       13.44       24.84      5.57 o
   0   5  23        0.05        2.01      3.76 o
   1   5  23       19.05       19.74      8.07 o
   2   5  23        0.87        2.86      4.94 o
   3   5  23        0.27       -1.67      5.67 o
  -4   6  23        5.88        2.91      4.70 o
  -3   6  23        4.84       -0.05      4.45 o
  -2   6  23        2.11       -0.50      3.39 o
  -1   6  23        2.13        2.25      5.15 o
   0   6  23        3.18       18.21      6.87 o
   1   6  23        3.78        4.01      4.45 o
   2   6  23       17.78       16.79      7.21 o
  -4   7  23        0.30        4.47      6.87 o
  -3   7  23       53.68       64.00      8.07 o
  -2   7  23        8.83        0.38      4.29 o
  -1   7  23        0.07        6.66      4.84 o
   0   7  23        5.83        7.61      4.60 o
   1   7  23        0.09        0.69      6.18 o
   2   7  23       23.09       25.08      8.93 o
  -3   8  23        1.23       -1.11      4.45 o
  -2   8  23        7.82        5.76      4.84 o
  -1   8  23        0.45       -1.74      4.60 o
   0   8  23        5.38       11.22      6.01 o
   1   8  23        0.44        6.53      6.18 o
  -2   9  23       10.70        2.08      5.22 o
  -1   9  23       40.27       30.11      8.25 o
   0   9  23        0.91        8.52      5.33 o
  -5   0  24        6.27       12.32      5.12 o
  -4   0  24      175.32      125.05     14.77 o
  -3   0  24       57.47       64.53     11.68 o
  -2   0  24       84.88      106.32     16.49 o
  -1   0  24        3.37        9.28      6.18 o
   0   0  24       21.12       17.52      7.56 o
   1   0  24       10.98       11.34      7.21 o
   2   0  24        0.80       -4.47      6.87 o
   3   0  24        0.02       -6.18      6.18 o
  -5   1  24        8.68       -1.58      4.54 o
  -4   1  24        2.88        3.39      4.26 o
  -3   1  24       75.76       76.56      5.75 o
  -2   1  24       51.46       61.91      5.14 o
  -1   1  24        0.03       -1.65      2.90 o
   0   1  24        2.68        9.96      4.86 o
   1   1  24        1.20        5.58      4.73 o
   2   1  24        0.21        3.70      5.33 o
   3   1  24        0.06        0.17      5.15 o
  -5   2  24       29.62       36.86     14.26 o
  -4   2  24       33.12       23.72      5.67 o
  -3   2  24       36.35       35.99      4.39 o
  -2   2  24        8.90       13.11      3.92 o
  -1   2  24        0.50       -0.36      3.10 o
   0   2  24        4.43        0.86      4.13 o
   1   2  24        1.27        2.29      4.49 o
   2   2  24        5.44        0.69      4.86 o
   3   2  24        2.47        1.34      5.71 o
  -4   3  24        2.27        5.66      4.84 o
  -3   3  24       10.45        8.93      3.79 o
  -2   3  24        3.29        3.14      2.87 o
  -1   3  24       68.98       64.40      8.46 o
   0   3  24        3.31        8.16      4.49 o
   1   3  24        0.02       -3.32      4.00 o
   2   3  24       19.49       17.84      9.79 o
   3   3  24        0.17        5.72      7.04 o
  -4   4  24        1.90        0.32      4.54 o
  -3   4  24        0.98        0.78      3.56 o
  -2   4  24       23.36       22.14      4.29 o
  -1   4  24       14.33       19.87      4.35 o
   0   4  24       36.82       47.13      6.68 o
   1   4  24        3.72        1.51      4.84 o
   2   4  24        0.01       -3.44      4.84 o
  -4   5  24        0.10       -1.15      4.98 o
  -3   5  24        3.26        3.25      3.62 o
  -2   5  24        0.85       -0.34      3.14 o
  -1   5  24       15.90       19.54      7.90 o
   0   5  24        3.37        5.55      9.28 o
   1   5  24        0.01        1.37      4.62 o
   2   5  24        3.01        1.10      4.94 o
  -4   6  24        0.15       -4.47      5.50 o
  -3   6  24        0.65       -0.94      4.54 o
  -2   6  24       19.23       16.81      5.61 o
  -1   6  24        3.56       10.13      5.67 o
   0   6  24       12.17       11.68      6.87 o
   1   6  24        0.16        3.78      6.53 o
   2   6  24        3.19        9.79      5.59 o
  -3   7  24        6.08        3.66      4.77 o
  -2   7  24        6.75        5.20      4.95 o
  -1   7  24       12.29       12.04      5.33 o
   0   7  24       14.21        6.18      6.87 o
   1   7  24        1.77        2.40      6.53 o
  -2   8  24       22.78       26.55      6.60 o
  -1   8  24       17.68       28.17      6.43 o
   0   8  24        9.45       22.33      8.59 o
  -4   1  25       15.17       12.57      7.21 o
  -3   1  25       24.29       20.03      3.41 o
  -2   1  25        2.94        3.89      2.65 o
  -1   1  25        0.64       -2.86      3.62 o
   0   1  25        2.11        1.64      4.70 o
   1   1  25        1.51        8.49      5.08 o
   2   1  25        1.94       -2.99      5.15 o
  -4   2  25        3.46        3.89      4.87 o
  -3   2  25        8.42        4.89      2.99 o
  -2   2  25       10.68        8.72      3.21 o
  -1   2  25       26.84       33.00      6.07 o
   0   2  25        0.60       -3.46      4.35 o
   1   2  25        1.01        1.95      4.60 o
   2   2  25        1.16        2.11      5.03 o
  -4   3  25        6.26        8.39      6.18 o
  -3   3  25        0.19       -0.89      3.39 o
  -2   3  25        6.31        7.81      3.17 o
  -1   3  25       32.11       35.26      7.39 o
   0   3  25        9.79        4.00      4.11 o
   1   3  25        0.14        0.70      4.94 o
   2   3  25        3.88        5.06      6.01 o
  -4   4  25       23.16       22.43      5.94 o
  -3   4  25       24.26       27.26      4.91 o
  -2   4  25       49.39       53.38      7.52 o
  -1   4  25        8.82        7.23      3.76 o
   0   4  25       12.34       10.04      4.84 o
   1   4  25       11.75       20.96     10.48 o
   2   4  25        1.45        5.18      5.22 o
  -4   5  25        0.33        3.78      6.53 o
  -3   5  25       12.49       11.18      4.33 o
  -2   5  25       76.85       96.85      9.35 o
  -1   5  25        2.29       -4.00      4.00 o
   0   5  25        2.86        1.69      7.39 o
   1   5  25        0.75        2.77      4.73 o
  -3   6  25       10.44       13.13      5.52 o
  -2   6  25        0.52       -2.10      4.11 o
  -1   6  25        3.00       -1.36      5.67 o
   0   6  25       10.08       15.80      7.21 o
   1   6  25        0.03        5.50      6.87 o
  -2   7  25       79.86       89.46      9.72 o
  -1   7  25        2.46        0.33      4.98 o
   0   7  25        2.54       -4.47      6.18 o
  -4   0  26        5.37        5.84      7.90 o
  -3   0  26        0.92        6.01      4.49 o
  -2   0  26        0.01       -1.13      4.64 o
  -1   0  26       12.75        8.59      7.21 o
   0   0  26       17.83       29.89      9.28 o
   1   0  26       13.71        7.90      7.56 o
   2   0  26        0.05       -2.06      8.25 o
  -4   1  26        0.63        4.00      4.81 o
  -3   1  26       13.14       10.55      4.49 o
  -2   1  26        0.49       -0.78      2.78 o
  -1   1  26        2.06        4.28      4.70 o
   0   1  26        0.01        1.55      4.86 o
   1   1  26        0.57       -1.93      4.49 o
   2   1  26        6.88        3.94      8.07 o
  -4   2  26       12.00        4.81      5.37 o
  -3   2  26        2.90        2.14      3.16 o
  -2   2  26        0.54       -3.22      3.22 o
  -1   2  26        0.58       10.73      4.98 o
   0   2  26       13.03       16.95      8.59 o
   1   2  26        0.03        2.15      5.22 o
  -4   3  26        1.62        4.12      6.18 o
  -3   3  26       25.82       19.56      4.66 o
  -2   3  26       11.17       18.37      4.55 o
  -1   3  26        3.63        4.73      4.45 o
   0   3  26       17.65       10.82      5.34 o
   1   3  26        3.20       -1.24      4.73 o
  -3   4  26        1.59        4.00      3.99 o
  -2   4  26       17.05       14.90      5.71 o
  -1   4  26       18.16       12.83      5.08 o
   0   4  26        2.44        7.04      5.10 o
   1   4  26        4.15        4.75      5.57 o
  -3   5  26        3.04        3.63      4.49 o
  -2   5  26       38.51       39.17      7.04 o
  -1   5  26        7.97       12.71      6.87 o
   0   5  26        1.43        4.47      6.87 o
  -2   6  26        9.75       12.20      5.83 o
  -1   6  26       12.20       19.24      8.25 o
  -3   1  27        1.78        2.22      3.67 o
  -2   1  27        0.85        6.60      4.04 o
  -1   1  27       55.31       62.69      8.25 o
   0   1  27        4.68        9.93      6.01 o
   1   1  27        3.95       10.60      5.92 o
  -3   2  27        2.46        3.91      3.34 o
  -2   2  27       59.12       54.24      6.33 o
  -1   2  27        7.85       10.80      5.03 o
   0   2  27       10.77        5.94      6.01 o
  -3   3  27        0.51        3.20      3.99 o
  -2   3  27        1.64        0.20      3.83 o
  -1   3  27        0.30        2.38      4.70 o
   0   3  27        2.77        4.64      4.86 o
  -2   4  27        7.66        9.62      5.83 o
  -1   4  27        0.14        5.50      6.87 o
  -1   0  28       20.66       31.61      9.62 o
  -1   1  28        5.39        0.33      4.94 o
 
